# Supplementary material for: Systematic In Vivo Characterization of Fluorescent Protein Maturation in Budding Yeast
Source: ACS Synth Biol. 2022 Feb 18;11(3):1129–41. doi: 10.1021/acssynbio.1c00387 (PMC8938947; doi:10.1021/acssynbio.1c00387)
Supplement: Supplementary file 2 — sb1c00387_si_002.zip [file sb1c00387_si_002.zip]

Archive with 75 entries (63 files):
- Supplementary Data/~$Info.docx
- Supplementary Data/CFP/
- Supplementary Data/CFP/CFP_25.xlsx
- Supplementary Data/CFP/CFP_75.xlsx
- Supplementary Data/CFP/CFP_mean.xlsx
- Supplementary Data/CFP/GDcovLL.csv
- Supplementary Data/CFP/GDmeanLL.csv
- Supplementary Data/desktop.ini
- Supplementary Data/Info.docx
- Supplementary Data/mCherry/
- Supplementary Data/mCherry/GDcovLL.csv
- Supplementary Data/mCherry/GDmeanLL.csv
- Supplementary Data/mCherry/mCherry_25.xlsx
- Supplementary Data/mCherry/mCherry_75.xlsx
- Supplementary Data/mCherry/mCherry_mean.xlsx
- Supplementary Data/mCitrine/
- Supplementary Data/mCitrine/GDcovLL.csv
- Supplementary Data/mCitrine/GDmeanLL.csv
- Supplementary Data/mCitrine/mCitrine_25.xlsx
- Supplementary Data/mCitrine/mCitrine_75.xlsx
- Supplementary Data/mCitrine/mCitrine_mean.xlsx
- Supplementary Data/mKate2/
- Supplementary Data/mKate2/GDcovLL.csv
- Supplementary Data/mKate2/GDmeanLL.csv
- Supplementary Data/mKate2/mKate2_25.xlsx
- Supplementary Data/mKate2/mKate2_75.xlsx
- Supplementary Data/mKate2/mKate2_mean.xlsx
- Supplementary Data/mNeonGreen/
- Supplementary Data/mNeonGreen/GDcovLL.csv
- Supplementary Data/mNeonGreen/GDmeanLL.csv
- Supplementary Data/mNeonGreen/mNeonGreen_25.xlsx
- Supplementary Data/mNeonGreen/mNeonGreen_75.xlsx
- Supplementary Data/mNeonGreen/mNeonGreen_mean.xlsx
- Supplementary Data/mScarletI/
- Supplementary Data/mScarletI/GDcovLL.csv
- Supplementary Data/mScarletI/GDmeanLL.csv
- Supplementary Data/mScarletI/mScarletI_25.xlsx
- Supplementary Data/mScarletI/mScarletI_75.xlsx
- Supplementary Data/mScarletI/mScarletI_mean.xlsx
- Supplementary Data/mT2/
- Supplementary Data/mT2/GDcovLL.csv
- Supplementary Data/mT2/GDmeanLL.csv
- Supplementary Data/mT2/mT2_25.xlsx
- Supplementary Data/mT2/mT2_75.xlsx
- Supplementary Data/mT2/mT2_mean.xlsx
- Supplementary Data/mTFP/
- Supplementary Data/mTFP/GDcovLL.csv
- Supplementary Data/mTFP/GDmeanLL.csv
- Supplementary Data/mTFP/mTFP1_25.xlsx
- Supplementary Data/mTFP/mTFP1_75.xlsx
- Supplementary Data/mTFP/mTFP1_mean.xlsx
- Supplementary Data/mVenus/
- Supplementary Data/mVenus/GDcovLL.csv
- Supplementary Data/mVenus/GDmeanLL.csv
- Supplementary Data/mVenus/mVenus_25.xlsx
- Supplementary Data/mVenus/mVenus_75.xlsx
- Supplementary Data/mVenus/mVenus_mean.xlsx
- Supplementary Data/pHtdGFP/
- Supplementary Data/pHtdGFP/GDcovLL.csv
- Supplementary Data/pHtdGFP/GDmeanLL.csv
- Supplementary Data/pHtdGFP/pHtdGFP_25.xlsx
- Supplementary Data/pHtdGFP/pHtdGFP_75.xlsx
- Supplementary Data/pHtdGFP/pHtdGFP_mean.xlsx
- Supplementary Data/sfGFP/
- Supplementary Data/sfGFP/GDcovLL.csv
- Supplementary Data/sfGFP/GDmeanLL.csv
- Supplementary Data/sfGFP/sfGFP_25.xlsx
- Supplementary Data/sfGFP/sfGFP_75.xlsx
- Supplementary Data/sfGFP/sfGFP_mean.xlsx
- Supplementary Data/tdTomato/
- Supplementary Data/tdTomato/GDcovLL.csv
- Supplementary Data/tdTomato/GDmeanLL.csv
- Supplementary Data/tdTomato/tdTomato_25.xlsx
- Supplementary Data/tdTomato/tdTomato_75.xlsx
- Supplementary Data/tdTomato/tdTomato_mean.xlsx
