# Supplementary material for: Systematic In Vivo Characterization of Fluorescent Protein Maturation in Budding Yeast
Source: ACS Synth Biol. 2022 Feb 18;11(3):1129–41. doi: 10.1021/acssynbio.1c00387 (PMC8938947; doi:10.1021/acssynbio.1c00387)
Supplement: Supplementary file 2 — sb1c00387_si_002.zip [file sb1c00387_si_002.zip › Supplementary Data/CFP/CFP_25.xlsx]

## Sheet: Sheet1
	TimeID	Time	CFP_total
0	1	0	13.234
1	2	5	13.0168
2	3	10	13.4078
3	4	15	16.5742
4	5	20	26.3903
5	6	25	44.6061
6	7	30	73.1543
7	8	35	112.361
8	9	40	157.049
9	10	45	212.695
10	11	50	270.615
11	12	55	332.008
12	13	60	396.403
13	14	65	462.949
14	15	70	521.597
15	16	75	576.792
16	17	80	629.031
17	18	85	678.983
18	19	90	722.158
19	20	95	782.003
20	21	100	832.271
21	22	105	877.545
22	23	110	922.287
23	24	115	945.1
24	25	120	987.218
25	26	125	1010.76
26	27	130	1072.7
27	28	135	1102.31
28	29	140	1140.07
29	30	145	1171.18
30	31	150	1214.82
31	32	155	1274.92
32	33	160	1289.38
33	34	165	1298.03
34	35	170	1335.52
35	36	175	1361.64
36	37	180	1390.76
37	38	185	1416.5
38	39	190	1449.27
39	40	195	1464.74
40	41	200	1474.82
41	42	205	1520.01
42	43	210	1502.39
43	44	215	1553.85
44	45	220	1551.87
45	46	225	1574.77
46	47	230	1589.58
47	48	235	1591.12
48	49	240	1640.69
49	50	245	1659.84
50	51	250	1676.68
51	52	255	1692.16
52	53	260	1704.76
53	54	265	1734.32
54	55	270	1767.87
55	56	275	1780.5
56	57	280	1797.65
57	58	285	1808.6
58	59	290	1802.15
59	60	295	1823.55
60	61	300	1835.99
61	62	305	1816.33
62	63	310	1826.29
63	64	315	1842.06
64	65	320	1862.24
65	66	325	1855.68
66	67	330	1867.31
67	68	335	1866.87
68	69	340	1872
69	70	345	1883.48
70	71	350	1868.65
71	72	355	1781.76
72	73	360	1806.31
73	74	365	1817.62
74	75	370	1775.73
75	76	375	1793.67
76	77	380	1826.74
77	78	385	1816.06
78	79	390	1780.15
79	80	395	1788.28
80	81	400	1781.32
81	82	405	1771.46
82	83	410	1773.6
83	84	415	1773.41
84	85	420	1776.35
85	86	425	1704.56
86	87	430	1751.53
87	88	435	1775.88
88	89	440	1770.86
89	90	445	1749.72
