# Supplementary material for: Systematic In Vivo Characterization of Fluorescent Protein Maturation in Budding Yeast
Source: ACS Synth Biol. 2022 Feb 18;11(3):1129–41. doi: 10.1021/acssynbio.1c00387 (PMC8938947; doi:10.1021/acssynbio.1c00387)
Supplement: Supplementary file 2 — sb1c00387_si_002.zip [file sb1c00387_si_002.zip › Supplementary Data/CFP/CFP_75.xlsx]

## Sheet: Sheet1
	TimeID	Time	CFP_total
0	1	0	19.0799
1	2	5	19.528
2	3	10	20.3155
3	4	15	24.9216
4	5	20	36.8124
5	6	25	60.4855
6	7	30	94.4754
7	8	35	144.992
8	9	40	200.559
9	10	45	265.867
10	11	50	338.796
11	12	55	421.783
12	13	60	507.827
13	14	65	598.073
14	15	70	680.452
15	16	75	775.92
16	17	80	843.281
17	18	85	919.277
18	19	90	969.351
19	20	95	1035.87
20	21	100	1088.28
21	22	105	1146.61
22	23	110	1202.08
23	24	115	1240.38
24	25	120	1316.11
25	26	125	1362.14
26	27	130	1407.96
27	28	135	1479.42
28	29	140	1526.13
29	30	145	1574.2
30	31	150	1619.86
31	32	155	1641.34
32	33	160	1674.4
33	34	165	1722.92
34	35	170	1740.73
35	36	175	1821.68
36	37	180	1859.5
37	38	185	1901.6
38	39	190	1979.59
39	40	195	2010.74
40	41	200	2025.59
41	42	205	2058.22
42	43	210	2081.14
43	44	215	2094.06
44	45	220	2082.31
45	46	225	2082.24
46	47	230	2074.9
47	48	235	2143.26
48	49	240	2159.62
49	50	245	2210.21
50	51	250	2211.36
51	52	255	2201.92
52	53	260	2222.75
53	54	265	2230.38
54	55	270	2237.54
55	56	275	2248.53
56	57	280	2242.36
57	58	285	2273.36
58	59	290	2306.61
59	60	295	2348.7
60	61	300	2389.39
61	62	305	2423.6
62	63	310	2424.02
63	64	315	2411.59
64	65	320	2441.41
65	66	325	2389.33
66	67	330	2387.26
67	68	335	2426.32
68	69	340	2432.59
69	70	345	2432.49
70	71	350	2412.4
71	72	355	2417.39
72	73	360	2432.62
73	74	365	2457.78
74	75	370	2450.85
75	76	375	2432.72
76	77	380	2423.29
77	78	385	2453.58
78	79	390	2452.54
79	80	395	2461.37
80	81	400	2480.8
81	82	405	2440.73
82	83	410	2427.45
83	84	415	2413.49
84	85	420	2423.07
85	86	425	2420.52
86	87	430	2457.92
87	88	435	2410.02
88	89	440	2443.4
89	90	445	2444.49
