# Supplementary material for: Systematic In Vivo Characterization of Fluorescent Protein Maturation in Budding Yeast
Source: ACS Synth Biol. 2022 Feb 18;11(3):1129–41. doi: 10.1021/acssynbio.1c00387 (PMC8938947; doi:10.1021/acssynbio.1c00387)
Supplement: Supplementary file 2 — sb1c00387_si_002.zip [file sb1c00387_si_002.zip › Supplementary Data/CFP/CFP_mean.xlsx]

## Sheet: Sheet1
	TimeID	Time	CFP_total
0	1	0	16.8451
1	2	5	16.7324
2	3	10	17.4323
3	4	15	21.576
4	5	20	32.364
5	6	25	53.4627
6	7	30	86.156
7	8	35	130.051
8	9	40	183.306
9	10	45	242.374
10	11	50	311.918
11	12	55	383.994
12	13	60	457.721
13	14	65	531.163
14	15	70	606.289
15	16	75	675.567
16	17	80	743.552
17	18	85	799.666
18	19	90	854.519
19	20	95	912.394
20	21	100	963.611
21	22	105	1015.58
22	23	110	1062.62
23	24	115	1111.86
24	25	120	1168.36
25	26	125	1209.39
26	27	130	1256.08
27	28	135	1300.53
28	29	140	1337.59
29	30	145	1377.11
30	31	150	1429.03
31	32	155	1465.85
32	33	160	1502.13
33	34	165	1529.4
34	35	170	1558.37
35	36	175	1603.95
36	37	180	1643.63
37	38	185	1670.07
38	39	190	1701.43
39	40	195	1727.97
40	41	200	1754.08
41	42	205	1771.64
42	43	210	1784.89
43	44	215	1807.24
44	45	220	1819.95
45	46	225	1833.09
46	47	230	1849.93
47	48	235	1868.54
48	49	240	1891.89
49	50	245	1922.2
50	51	250	1932.01
51	52	255	1962.78
52	53	260	1976.96
53	54	265	2001.09
54	55	270	2012.64
55	56	275	2034.05
56	57	280	2040.42
57	58	285	2052.03
58	59	290	2058.54
59	60	295	2077.31
60	61	300	2103.74
61	62	305	2110.12
62	63	310	2130.88
63	64	315	2126.5
64	65	320	2150.77
65	66	325	2147.83
66	67	330	2152.77
67	68	335	2153.88
68	69	340	2153.44
69	70	345	2151.88
70	71	350	2154.08
71	72	355	2147.93
72	73	360	2141.87
73	74	365	2142.19
74	75	370	2138.89
75	76	375	2134.75
76	77	380	2133.17
77	78	385	2137.73
78	79	390	2152.19
79	80	395	2142.85
80	81	400	2149.84
81	82	405	2139.44
82	83	410	2140.22
83	84	415	2124.05
84	85	420	2117.1
85	86	425	2106.79
86	87	430	2104.72
87	88	435	2110.6
88	89	440	2110.05
89	90	445	2108.66
