# Supplementary material for: Systematic In Vivo Characterization of Fluorescent Protein Maturation in Budding Yeast
Source: ACS Synth Biol. 2022 Feb 18;11(3):1129–41. doi: 10.1021/acssynbio.1c00387 (PMC8938947; doi:10.1021/acssynbio.1c00387)
Supplement: Supplementary file 2 — sb1c00387_si_002.zip [file sb1c00387_si_002.zip › Supplementary Data/CFP/GDcovLL.csv]

5.025084026873408855e-02	-2.127259159604610872e-02	1.476317363145641937e-02
-2.127259159604610872e-02	9.586738881687373315e-02	4.010161222821301275e-02
1.476317363145641937e-02	4.010161222821301275e-02	5.630697999135791942e-02
