# Supplementary material for: Systematic In Vivo Characterization of Fluorescent Protein Maturation in Budding Yeast
Source: ACS Synth Biol. 2022 Feb 18;11(3):1129–41. doi: 10.1021/acssynbio.1c00387 (PMC8938947; doi:10.1021/acssynbio.1c00387)
Supplement: Supplementary file 2 — sb1c00387_si_002.zip [file sb1c00387_si_002.zip › Supplementary Data/CFP/GDmeanLL.csv]

4.754511538475639121e+00
-1.031538833668787181e+00
3.641802545719824202e+00
