# Supplementary material for: Systematic In Vivo Characterization of Fluorescent Protein Maturation in Budding Yeast
Source: ACS Synth Biol. 2022 Feb 18;11(3):1129–41. doi: 10.1021/acssynbio.1c00387 (PMC8938947; doi:10.1021/acssynbio.1c00387)
Supplement: Supplementary file 2 — sb1c00387_si_002.zip [file sb1c00387_si_002.zip › Supplementary Data/mCherry/GDcovLL.csv]

1.944218161520442495e-02	-1.218949806434533288e-02	2.322037614195112895e-04
-1.218949806434533288e-02	3.390791917174992287e-01	5.014334709715351224e-02
2.322037614195112895e-04	5.014334709715351224e-02	4.569805954276227183e-02
