# Supplementary material for: Systematic In Vivo Characterization of Fluorescent Protein Maturation in Budding Yeast
Source: ACS Synth Biol. 2022 Feb 18;11(3):1129–41. doi: 10.1021/acssynbio.1c00387 (PMC8938947; doi:10.1021/acssynbio.1c00387)
Supplement: Supplementary file 2 — sb1c00387_si_002.zip [file sb1c00387_si_002.zip › Supplementary Data/mCherry/mCherry_25.xlsx]

## Sheet: Sheet1
	TimeID	Time	RFP_total
0	1	0	1.84789
1	2	5	1.84803
2	3	10	1.82959
3	4	15	1.89407
4	5	20	1.83494
5	6	25	1.92513
6	7	30	1.99617
7	8	35	2.24661
8	9	40	2.59866
9	10	45	3.21439
10	11	50	4.00751
11	12	55	5.13754
12	13	60	6.66383
13	14	65	8.2087
14	15	70	10.1075
15	16	75	11.7925
16	17	80	14.2796
17	18	85	16.8462
18	19	90	19.4368
19	20	95	21.9732
20	21	100	25.519
21	22	105	27.793
22	23	110	30.7633
23	24	115	34.1154
24	25	120	36.8191
25	26	125	39.5681
26	27	130	41.3692
27	28	135	45.5187
28	29	140	46.9135
29	30	145	50.7614
30	31	150	53.47
31	32	155	55.4589
32	33	160	57.0333
33	34	165	60.7317
34	35	170	62.0645
35	36	175	63.9599
36	37	180	66.2396
37	38	185	66.4408
38	39	190	69.6399
39	40	195	72.9494
40	41	200	75.4655
41	42	205	78.8015
42	43	210	80.9831
43	44	215	83.1134
44	45	220	85.1478
45	46	225	84.8088
46	47	230	87.2458
47	48	235	88.2574
48	49	240	87.5629
49	50	245	87.7783
50	51	250	87.9327
51	52	255	88.6397
52	53	260	90.1588
53	54	265	93.3859
54	55	270	93.709
55	56	275	95.2711
56	57	280	95.5995
57	58	285	92.0988
58	59	290	94.7624
59	60	295	93.5511
60	61	300	96.4728
61	62	305	91.8041
62	63	310	94.416
63	64	315	93.4538
64	65	320	93.0093
65	66	325	97.0878
66	67	330	95.3439
67	68	335	94.0632
68	69	340	96.0156
69	70	345	97.1419
70	71	350	96.4575
71	72	355	97.6461
72	73	360	95.7229
73	74	365	95.6192
74	75	370	96.5641
75	76	375	97.7212
76	77	380	97.2053
77	78	385	98.1788
78	79	390	98.9416
79	80	395	99.4907
80	81	400	100.79
81	82	405	102.254
82	83	410	104.135
83	84	415	103.517
84	85	420	103.06
85	86	425	103.324
86	87	430	102.611
87	88	435	100.786
88	89	440	98.3419
89	90	445	98.3856
90	91	450	97.0341
91	92	455	100.279
92	93	460	100.741
93	94	465	99.3701
94	95	470	100.002
95	96	475	102.623
96	97	480	102.985
97	98	485	103.944
98	99	490	105.165
99	100	495	104.851
100	101	500	107.514
101	102	505	106.212
102	103	510	102.492
103	104	515	99.4086
104	105	520	99.4699
105	106	525	101.377
106	107	530	102.389
107	108	535	101.372
108	109	540	103.075
109	110	545	100.828
110	111	550	101.798
111	112	555	98.976
112	113	560	101.442
113	114	565	99.1355
114	115	570	97.6783
115	116	575	101.103
116	117	580	96.8764
117	118	585	97.5619
118	119	590	96.8468
119	120	595	101.389
120	121	600	87.0881
121	122	605	83.0863
122	123	610	87.0715
123	124	615	85.1599
124	125	620	80.471
125	126	625	76.5701
126	127	630	82.7447
127	128	635	83.3705
128	129	640	86.287
129	130	645	81.7504
