# Supplementary material for: Systematic In Vivo Characterization of Fluorescent Protein Maturation in Budding Yeast
Source: ACS Synth Biol. 2022 Feb 18;11(3):1129–41. doi: 10.1021/acssynbio.1c00387 (PMC8938947; doi:10.1021/acssynbio.1c00387)
Supplement: Supplementary file 2 — sb1c00387_si_002.zip [file sb1c00387_si_002.zip › Supplementary Data/mCherry/mCherry_75.xlsx]

## Sheet: Sheet1
	TimeID	Time	RFP_total
0	1	0	2.2734
1	2	5	2.1897
2	3	10	2.22153
3	4	15	2.25751
4	5	20	2.19723
5	6	25	2.25559
6	7	30	2.54161
7	8	35	2.76865
8	9	40	3.39419
9	10	45	4.19566
10	11	50	5.40502
11	12	55	6.7695
12	13	60	8.40503
13	14	65	10.5497
14	15	70	13.1296
15	16	75	15.9558
16	17	80	19.526
17	18	85	22.9907
18	19	90	26.4566
19	20	95	30.4294
20	21	100	32.599
21	22	105	36.3229
22	23	110	40.9162
23	24	115	44.4845
24	25	120	48.5672
25	26	125	52.6066
26	27	130	54.7905
27	28	135	59.2666
28	29	140	62.2773
29	30	145	64.968
30	31	150	69.0426
31	32	155	70.9117
32	33	160	74.669
33	34	165	77.6425
34	35	170	79.3405
35	36	175	81.3912
36	37	180	83.3765
37	38	185	84.9098
38	39	190	88.9652
39	40	195	94.1528
40	41	200	96.197
41	42	205	99.4741
42	43	210	101.087
43	44	215	104.133
44	45	220	105.855
45	46	225	105.773
46	47	230	108.705
47	48	235	109.654
48	49	240	109.469
49	50	245	112.115
50	51	250	115.358
51	52	255	113.407
52	53	260	112.963
53	54	265	114.291
54	55	270	114.674
55	56	275	116.156
56	57	280	115.396
57	58	285	117.741
58	59	290	116.477
59	60	295	116.669
60	61	300	119.098
61	62	305	122.166
62	63	310	123.172
63	64	315	122.543
64	65	320	126.132
65	66	325	126.733
66	67	330	128.375
67	68	335	127.916
68	69	340	127.125
69	70	345	128.552
70	71	350	126.764
71	72	355	126.301
72	73	360	123.764
73	74	365	122.717
74	75	370	124.341
75	76	375	129.895
76	77	380	129.922
77	78	385	134.397
78	79	390	136.09
79	80	395	134.543
80	81	400	133.924
81	82	405	132.719
82	83	410	135.124
83	84	415	133.154
84	85	420	131.177
85	86	425	134.311
86	87	430	136.972
87	88	435	139.479
88	89	440	139.107
89	90	445	137.117
90	91	450	140.115
91	92	455	141.205
92	93	460	138.855
93	94	465	138.835
94	95	470	138.474
95	96	475	140.712
96	97	480	141.084
97	98	485	138.365
98	99	490	134.102
99	100	495	137.947
100	101	500	138.774
101	102	505	141.093
102	103	510	141.601
103	104	515	144.03
104	105	520	145.639
105	106	525	148.118
106	107	530	151.337
107	108	535	147.13
108	109	540	144.963
109	110	545	144.009
110	111	550	140.747
111	112	555	135.672
112	113	560	138.311
113	114	565	137.703
114	115	570	136.786
115	116	575	137.103
116	117	580	141.639
117	118	585	140.301
118	119	590	141.728
119	120	595	140.233
120	121	600	87.0881
121	122	605	83.0863
122	123	610	87.0715
123	124	615	85.1599
124	125	620	80.471
125	126	625	76.5701
126	127	630	82.7447
127	128	635	83.3705
128	129	640	86.287
129	130	645	81.7504
