# Supplementary material for: Systematic In Vivo Characterization of Fluorescent Protein Maturation in Budding Yeast
Source: ACS Synth Biol. 2022 Feb 18;11(3):1129–41. doi: 10.1021/acssynbio.1c00387 (PMC8938947; doi:10.1021/acssynbio.1c00387)
Supplement: Supplementary file 2 — sb1c00387_si_002.zip [file sb1c00387_si_002.zip › Supplementary Data/mCherry/mCherry_mean.xlsx]

## Sheet: Sheet1
	TimeID	RFP_total
0	1	2.06423
1	2	2.04621
2	3	2.04917
3	4	2.07533
4	5	2.04325
5	6	2.12039
6	7	2.29022
7	8	2.53058
8	9	3.03069
9	10	3.84348
10	11	4.85853
11	12	6.14682
12	13	7.74526
13	14	9.76341
14	15	11.9886
15	16	14.3675
16	17	17.0136
17	18	19.8109
18	19	22.8931
19	20	26.1341
20	21	29.4379
21	22	32.7947
22	23	36.3424
23	24	40.1128
24	25	43.5939
25	26	47.2857
26	27	49.2203
27	28	53.3668
28	29	55.925
29	30	59.3924
30	31	62.2486
31	32	65.107
32	33	67.6277
33	34	70.4749
34	35	72.3705
35	36	74.8304
36	37	76.5788
37	38	77.9983
38	39	81.1172
39	40	84.2492
40	41	86.9279
41	42	89.2216
42	43	92.0371
43	44	93.9251
44	45	96.0177
45	46	97.6604
46	47	99.7958
47	48	101.006
48	49	100.757
49	50	102.975
50	51	104.289
51	52	104.65
52	53	105.092
53	54	106.673
54	55	106.909
55	56	107.571
56	57	107.986
57	58	108.376
58	59	110.128
59	60	110.42
60	61	112.162
61	62	112.778
62	63	113.424
63	64	112.811
64	65	114.151
65	66	114.866
66	67	115.308
67	68	115.109
68	69	116.319
69	70	116.192
70	71	116.575
71	72	116.322
72	73	116.081
73	74	115.687
74	75	116.378
75	76	116.668
76	77	117.081
77	78	117.29
78	79	118.51
79	80	119.596
80	81	119.651
81	82	119.821
82	83	121.228
83	84	121.194
84	85	120.543
85	86	120.911
86	87	121.34
87	88	119.817
88	89	120.834
89	90	120.33
90	91	119.406
91	92	120.195
92	93	119.663
93	94	119.885
94	95	119.705
95	96	119.867
96	97	121.108
97	98	121.696
98	99	121.691
99	100	122.652
100	101	124.289
101	102	124.572
102	103	125.138
103	104	125.484
104	105	124.838
105	106	124.497
106	107	126.232
107	108	124.926
108	109	125.362
109	110	125.199
110	111	122.722
111	112	120.504
112	113	121.508
113	114	120.238
114	115	120.234
115	116	120.609
116	117	120.679
117	118	121.27
118	119	121.178
119	120	122.41
120	121	87.0881
121	122	83.0863
122	123	87.0715
123	124	85.1599
124	125	80.471
125	126	76.5701
126	127	82.7447
127	128	83.3705
128	129	86.287
129	130	81.7504
