# Supplementary material for: Systematic In Vivo Characterization of Fluorescent Protein Maturation in Budding Yeast
Source: ACS Synth Biol. 2022 Feb 18;11(3):1129–41. doi: 10.1021/acssynbio.1c00387 (PMC8938947; doi:10.1021/acssynbio.1c00387)
Supplement: Supplementary file 2 — sb1c00387_si_002.zip [file sb1c00387_si_002.zip › Supplementary Data/mCitrine/GDcovLL.csv]

3.127273740409670238e-02	-1.994501685629736579e-02	7.721690881244808700e-03
-1.994501685629736579e-02	5.548371764468798539e-02	3.277250379325004348e-02
7.721690881244808700e-03	3.277250379325004348e-02	5.106515313279606089e-02
