# Supplementary material for: Systematic In Vivo Characterization of Fluorescent Protein Maturation in Budding Yeast
Source: ACS Synth Biol. 2022 Feb 18;11(3):1129–41. doi: 10.1021/acssynbio.1c00387 (PMC8938947; doi:10.1021/acssynbio.1c00387)
Supplement: Supplementary file 2 — sb1c00387_si_002.zip [file sb1c00387_si_002.zip › Supplementary Data/mCitrine/mCitrine_25.xlsx]

## Sheet: Sheet1
	TimeID	Time	YFP_total
0	1	0	4.19768
1	2	5	4.30872
2	3	10	4.50752
3	4	15	6.52108
4	5	20	10.1442
5	6	25	15.8671
6	7	30	24.5109
7	8	35	35.4552
8	9	40	49.5105
9	10	45	64.8243
10	11	50	81.6518
11	12	55	99.7803
12	13	60	121.541
13	14	65	136.626
14	15	70	156.207
15	16	75	170.754
16	17	80	191.124
17	18	85	212.917
18	19	90	234.83
19	20	95	255.196
20	21	100	275.091
21	22	105	300.425
22	23	110	318.89
23	24	115	332.166
24	25	120	335.919
25	26	125	344.203
26	27	130	369.104
27	28	135	400.833
28	29	140	420.717
29	30	145	424.698
30	31	150	437.323
31	32	155	449.276
32	33	160	456.435
33	34	165	472.23
34	35	170	479.262
35	36	175	487.779
36	37	180	499.825
37	38	185	515.538
38	39	190	522.952
39	40	195	529.082
40	41	200	535.967
41	42	205	550.669
42	43	210	549.427
43	44	215	558.791
44	45	220	572.183
45	46	225	578.726
46	47	230	566.681
47	48	235	572.596
48	49	240	586.922
49	50	245	581.902
50	51	250	585.126
51	52	255	590.559
52	53	260	604.35
53	54	265	610.922
54	55	270	622.703
55	56	275	626.164
56	57	280	622.419
57	58	285	626.494
58	59	290	621.445
59	60	295	625.915
60	61	300	630.634
61	62	305	634.915
62	63	310	630.331
63	64	315	637.785
64	65	320	644.55
65	66	325	642.707
66	67	330	649.628
67	68	335	638.694
68	69	340	638.088
69	70	345	639.758
70	71	350	646.678
71	72	355	626.014
72	73	360	644.801
73	74	365	639.603
74	75	370	631.616
75	76	375	651.625
76	77	380	652.678
77	78	385	647.783
78	79	390	652.433
79	80	395	645.226
80	81	400	630.8
81	82	405	639.02
82	83	410	643.416
83	84	415	637.898
84	85	420	630.423
85	86	425	625.088
86	87	430	612.4
87	88	435	619.51
88	89	440	629.94
89	90	445	624.773
90	91	450	625.155
91	92	455	613.065
92	93	460	601.321
93	94	465	617.622
94	95	470	595.306
95	96	475	616.907
96	97	480	629.972
97	98	485	610.51
98	99	490	598.774
99	100	495	585.922
100	101	500	578.672
101	102	505	578.788
102	103	510	568.396
103	104	515	585.776
104	105	520	580.411
105	106	525	584.772
106	107	530	595.311
107	108	535	590.831
108	109	540	585.717
109	110	545	584.407
110	111	550	596.526
111	112	555	606.89
112	113	560	653.742
113	114	565	622.742
114	115	570	554.339
115	116	575	554.698
116	117	580	648.594
117	118	585	643.006
118	119	590	646.231
119	120	595	629.563
120	121	600	581.565
121	122	605	589.827
122	123	610	590.478
123	124	615	575.96
124	125	620	600.462
125	126	625	581.247
126	127	630	587.369
127	128	635	556.135
128	129	640	547.614
129	130	645	536.534
130	131	650	545.902
131	132	655	541.338
132	133	660	554.264
133	134	665	545.681
134	135	670	550.616
135	136	675	562.722
136	137	680	556.772
137	138	685	575.693
138	139	690	539.062
139	140	695	527.603
140	141	700	576.111
141	142	705	572.64
142	143	710	573.556
143	144	715	522.2
144	145	720	543.729
145	146	725	544.727
146	147	730	526.641
147	148	735	509.493
148	149	740	519.211
149	150	745	490.377
150	151	750	437.006
151	152	755	538.375
152	153	760	525.466
153	154	765	504.661
154	155	770	501.177
155	156	775	480.191
156	157	780	503.346
157	158	785	503.463
158	159	790	509.373
159	160	795	498.043
160	161	800	523.841
161	162	805	515.118
162	163	810	503.096
163	164	815	487.826
164	165	820	484.836
165	166	825	472.382
166	167	830	462.779
167	168	835	408.253
168	169	840	441.896
169	170	845	432.292
170	171	850	503.603
171	172	855	440.21
172	173	860	502.143
173	174	865	498.784
174	175	870	454.159
175	176	875	498.073
176	177	880	500.698
177	178	885	508.309
178	179	890	498.403
179	180	895	500.107
180	181	900	473.557
181	182	905	448.087
182	183	910	479.531
183	184	915	468.131
184	185	920	467.91
185	186	925	479.362
186	187	930	458.303
187	188	935	465.933
188	189	940	425.679
189	190	945	426.456
190	191	950	514.856
191	192	955	504.299
192	193	960	501.128
193	194	965	494.832
194	195	970	497.948
195	196	975	500.575
196	197	980	481.153
197	198	985	470.73
198	199	990	469.821
199	200	995	454.329
200	201	1000	462.946
201	202	1005	461.88
202	203	1010	441.559
203	204	1015	393.085
204	205	1020	396.534
205	206	1025	390.406
206	207	1030	404.167
207	208	1035	410.192
208	209	1040	423.047
209	210	1045	405.899
210	211	1050	409.184
211	212	1055	410.992
212	213	1060	481.525
213	214	1065	303.313
214	215	1070	295.75
215	216	1075	297.044
216	217	1080	240.352
217	218	1085	197.447
218	219	1090	200.676
219	220	1095	243.674
220	221	1100	307.108
221	222	1105	298.25
222	223	1110	291.788
223	224	1115	289.549
224	225	1120	284.011
225	226	1125	241.817
226	227	1130	238.326
227	228	1135	225.573
228	229	1140	219.222
229	230	1145	215.895
230	231	1150	208.969
231	232	1155	205.287
232	233	1160	202.682
233	234	1165	197.378
234	235	1170	89.7458
235	236	1175	166.407
236	237	1180	163.865
237	238	1185	162.769
238	239	1190	160.334
239	240	1195	159.135
240	241	1200	159.723
241	242	1205	137.201
242	243	1210	131.137
243	244	1215	128.719
244	245	1220	124.788
245	246	1225	122.532
246	247	1230	119.76
247	248	1235	116.826
248	249	1240	114.641
249	250	1245	112.716
