# Supplementary material for: Systematic In Vivo Characterization of Fluorescent Protein Maturation in Budding Yeast
Source: ACS Synth Biol. 2022 Feb 18;11(3):1129–41. doi: 10.1021/acssynbio.1c00387 (PMC8938947; doi:10.1021/acssynbio.1c00387)
Supplement: Supplementary file 2 — sb1c00387_si_002.zip [file sb1c00387_si_002.zip › Supplementary Data/mCitrine/mCitrine_75.xlsx]

## Sheet: Sheet1
	TimeID	Time	YFP_total
0	1	0	6.38969
1	2	5	6.9173
2	3	10	8.32767
3	4	15	10.9334
4	5	20	17.0305
5	6	25	25.5177
6	7	30	36.5566
7	8	35	52.0106
8	9	40	71.1407
9	10	45	90.9023
10	11	50	113.706
11	12	55	136.826
12	13	60	159.591
13	14	65	188.414
14	15	70	213.358
15	16	75	232.252
16	17	80	257.933
17	18	85	277.326
18	19	90	306.108
19	20	95	333.051
20	21	100	365.464
21	22	105	388.008
22	23	110	404.631
23	24	115	430.643
24	25	120	447.433
25	26	125	470.916
26	27	130	484.425
27	28	135	507.256
28	29	140	528.11
29	30	145	547.867
30	31	150	562.476
31	32	155	575.552
32	33	160	595.164
33	34	165	604.272
34	35	170	620.63
35	36	175	619.73
36	37	180	638.594
37	38	185	652.344
38	39	190	661.932
39	40	195	681.781
40	41	200	685.519
41	42	205	705.871
42	43	210	716.693
43	44	215	718.037
44	45	220	726.68
45	46	225	745.285
46	47	230	757.542
47	48	235	765.254
48	49	240	788.65
49	50	245	804.944
50	51	250	799.593
51	52	255	814.872
52	53	260	828.651
53	54	265	843.52
54	55	270	839.746
55	56	275	834.849
56	57	280	831.021
57	58	285	839.898
58	59	290	853.991
59	60	295	850.108
60	61	300	837.901
61	62	305	852.354
62	63	310	844.706
63	64	315	859.275
64	65	320	854.777
65	66	325	864.413
66	67	330	857.564
67	68	335	862.561
68	69	340	880.136
69	70	345	889.309
70	71	350	878.198
71	72	355	877.865
72	73	360	869.305
73	74	365	873.204
74	75	370	885.955
75	76	375	874.094
76	77	380	873.372
77	78	385	870.627
78	79	390	874.378
79	80	395	864.307
80	81	400	854.204
81	82	405	877.204
82	83	410	878.629
83	84	415	869.027
84	85	420	861.026
85	86	425	902.875
86	87	430	877.467
87	88	435	883.653
88	89	440	879.187
89	90	445	888.992
90	91	450	867.257
91	92	455	868.221
92	93	460	870.962
93	94	465	894.69
94	95	470	899.32
95	96	475	893.808
96	97	480	873.593
97	98	485	866.444
98	99	490	861.218
99	100	495	863.276
100	101	500	841.984
101	102	505	841.388
102	103	510	829.231
103	104	515	828.648
104	105	520	839.267
105	106	525	837.038
106	107	530	836.958
107	108	535	844.815
108	109	540	841.782
109	110	545	854.858
110	111	550	854.219
111	112	555	850.412
112	113	560	856.485
113	114	565	861.265
114	115	570	837.587
115	116	575	840.467
116	117	580	852.517
117	118	585	829.194
118	119	590	845.622
119	120	595	810.94
120	121	600	840.539
121	122	605	840.598
122	123	610	841.935
123	124	615	860.599
124	125	620	869.865
125	126	625	833.609
126	127	630	829.113
127	128	635	802.878
128	129	640	820.699
129	130	645	832.882
130	131	650	823.83
131	132	655	853.108
132	133	660	837.299
133	134	665	834.396
134	135	670	837.216
135	136	675	805.151
136	137	680	779.501
137	138	685	801.718
138	139	690	825.768
139	140	695	822.672
140	141	700	811.465
141	142	705	804.722
142	143	710	793.566
143	144	715	780.384
144	145	720	796.961
145	146	725	804.053
146	147	730	812.862
147	148	735	805.101
148	149	740	815.656
149	150	745	787.641
150	151	750	751.983
151	152	755	764.873
152	153	760	753.867
153	154	765	747.652
154	155	770	730.53
155	156	775	692.473
156	157	780	745.623
157	158	785	715.298
158	159	790	750.861
159	160	795	761.579
160	161	800	772.674
161	162	805	802.049
162	163	810	786.154
163	164	815	791.34
164	165	820	770.414
165	166	825	746.056
166	167	830	720.631
167	168	835	712.518
168	169	840	701.817
169	170	845	747.607
170	171	850	762.71
171	172	855	781.193
172	173	860	771.633
173	174	865	771.119
174	175	870	764.995
175	176	875	770.593
176	177	880	767.034
177	178	885	765.547
178	179	890	740.22
179	180	895	734.33
180	181	900	731.725
181	182	905	713.322
182	183	910	698.926
183	184	915	705.499
184	185	920	694.79
185	186	925	692.154
186	187	930	713.466
187	188	935	662.254
188	189	940	665.373
189	190	945	661.227
190	191	950	727.263
191	192	955	736.829
192	193	960	743.709
193	194	965	770.822
194	195	970	772.925
195	196	975	755.433
196	197	980	748.238
197	198	985	721.424
198	199	990	713.534
199	200	995	682.419
200	201	1000	704.954
201	202	1005	701.078
202	203	1010	670.58
203	204	1015	681.747
204	205	1020	643.56
205	206	1025	677.976
206	207	1030	692.827
207	208	1035	756.047
208	209	1040	726.603
209	210	1045	660.214
210	211	1050	670.808
211	212	1055	667.448
212	213	1060	645.867
213	214	1065	629.037
214	215	1070	610.04
215	216	1075	588.601
216	217	1080	585.421
217	218	1085	603.758
218	219	1090	603.015
219	220	1095	598.793
220	221	1100	607.886
221	222	1105	619.457
222	223	1110	620.231
223	224	1115	617.865
224	225	1120	571.388
225	226	1125	557.135
226	227	1130	520.108
227	228	1135	530.3
228	229	1140	517.041
229	230	1145	520.892
230	231	1150	517.035
231	232	1155	510.35
232	233	1160	504.637
233	234	1165	531.658
234	235	1170	512.401
235	236	1175	512.825
236	237	1180	500.036
237	238	1185	509.531
238	239	1190	521.586
239	240	1195	527.313
240	241	1200	541.868
241	242	1205	531.215
242	243	1210	528.062
243	244	1215	514.631
244	245	1220	496.293
245	246	1225	454.2
246	247	1230	450.127
247	248	1235	444.859
248	249	1240	443.66
249	250	1245	459.171
