# Supplementary material for: Systematic In Vivo Characterization of Fluorescent Protein Maturation in Budding Yeast
Source: ACS Synth Biol. 2022 Feb 18;11(3):1129–41. doi: 10.1021/acssynbio.1c00387 (PMC8938947; doi:10.1021/acssynbio.1c00387)
Supplement: Supplementary file 2 — sb1c00387_si_002.zip [file sb1c00387_si_002.zip › Supplementary Data/mCitrine/mCitrine_mean.xlsx]

## Sheet: Sheet1
	TimeID	Time	YFP_total
0	1	0	5.47882
1	2	5	5.86657
2	3	10	6.7452
3	4	15	9.15805
4	5	20	13.8854
5	6	25	21.2893
6	7	30	31.8743
7	8	35	45.2964
8	9	40	60.9023
9	10	45	78.6073
10	11	50	98.594
11	12	55	118.407
12	13	60	139.511
13	14	65	161.81
14	15	70	183.796
15	16	75	205.159
16	17	80	226.108
17	18	85	248.262
18	19	90	270.771
19	20	95	291.491
20	21	100	313.074
21	22	105	333.682
22	23	110	355.268
23	24	115	377.319
24	25	120	395.033
25	26	125	414.957
26	27	130	435.789
27	28	135	455.877
28	29	140	473.539
29	30	145	489.065
30	31	150	502.658
31	32	155	515.572
32	33	160	526.633
33	34	165	542.131
34	35	170	554.156
35	36	175	563.827
36	37	180	577.033
37	38	185	589.232
38	39	190	595.61
39	40	195	605.579
40	41	200	617.599
41	42	205	627.951
42	43	210	637.658
43	44	215	645.3
44	45	220	654.631
45	46	225	666.399
46	47	230	675.181
47	48	235	684.926
48	49	240	694.035
49	50	245	701.038
50	51	250	704.935
51	52	255	713.572
52	53	260	717.003
53	54	265	723.077
54	55	270	726.562
55	56	275	730.295
56	57	280	729.732
57	58	285	732.339
58	59	290	736.965
59	60	295	740.023
60	61	300	740.927
61	62	305	747.904
62	63	310	748.491
63	64	315	756.289
64	65	320	755.502
65	66	325	755.151
66	67	330	761.216
67	68	335	759.701
68	69	340	761.49
69	70	345	760.869
70	71	350	759.377
71	72	355	748.637
72	73	360	750.395
73	74	365	748.438
74	75	370	750.078
75	76	375	752.493
76	77	380	750.549
77	78	385	750.993
78	79	390	752.347
79	80	395	748.727
80	81	400	744.128
81	82	405	744.589
82	83	410	750.838
83	84	415	745.737
84	85	420	742.277
85	86	425	743.155
86	87	430	728.346
87	88	435	737.127
88	89	440	738.11
89	90	445	743.574
90	91	450	737.802
91	92	455	743.975
92	93	460	732.975
93	94	465	739.762
94	95	470	740.538
95	96	475	733.773
96	97	480	737.797
97	98	485	734.357
98	99	490	732.117
99	100	495	732.158
100	101	500	726.043
101	102	505	729.134
102	103	510	726.925
103	104	515	726.993
104	105	520	725.6
105	106	525	726.708
106	107	530	729.363
107	108	535	728.15
108	109	540	730.447
109	110	545	732.523
110	111	550	734.802
111	112	555	723.587
112	113	560	734.82
113	114	565	740.79
114	115	570	730.409
115	116	575	711.301
116	117	580	729.723
117	118	585	726.436
118	119	590	728.926
119	120	595	719.204
120	121	600	721.565
121	122	605	714.145
122	123	610	704.155
123	124	615	703.142
124	125	620	704.203
125	126	625	703.617
126	127	630	703.303
127	128	635	692.489
128	129	640	678.9
129	130	645	694.274
130	131	650	691.428
131	132	655	695.404
132	133	660	700.531
133	134	665	705.46
134	135	670	701.493
135	136	675	692.455
136	137	680	680.535
137	138	685	678.295
138	139	690	669.856
139	140	695	663.842
140	141	700	697.97
141	142	705	691.954
142	143	710	690.489
143	144	715	661.518
144	145	720	674.394
145	146	725	671.836
146	147	730	679.238
147	148	735	654.227
148	149	740	659.685
149	150	745	657.889
150	151	750	645.565
151	152	755	650.34
152	153	760	649.816
153	154	765	628.549
154	155	770	624.685
155	156	775	595.858
156	157	780	605.882
157	158	785	604.584
158	159	790	609.583
159	160	795	608.883
160	161	800	622.547
161	162	805	629.1
162	163	810	627.85
163	164	815	632.873
164	165	820	635.441
165	166	825	617.145
166	167	830	613.256
167	168	835	600.857
168	169	840	598.169
169	170	845	591.027
170	171	850	610.811
171	172	855	604.563
172	173	860	613.567
173	174	865	611.643
174	175	870	602.388
175	176	875	609.594
176	177	880	616.455
177	178	885	615.217
178	179	890	610.597
179	180	895	610.855
180	181	900	606.451
181	182	905	594.526
182	183	910	600.012
183	184	915	591.645
184	185	920	587.87
185	186	925	590.16
186	187	930	593.123
187	188	935	583.428
188	189	940	566.623
189	190	945	570.4
190	191	950	608.994
191	192	955	608.011
192	193	960	609.763
193	194	965	613.054
194	195	970	613.726
195	196	975	602.36
196	197	980	598.444
197	198	985	587.02
198	199	990	583.771
199	200	995	576.461
200	201	1000	596.227
201	202	1005	597.197
202	203	1010	585.395
203	204	1015	567.776
204	205	1020	554.689
205	206	1025	555.96
206	207	1030	554.748
207	208	1035	554.291
208	209	1040	549.851
209	210	1045	535.449
210	211	1050	534.46
211	212	1055	533.069
212	213	1060	546.032
213	214	1065	502.512
214	215	1070	491.99
215	216	1075	479.248
216	217	1080	458.947
217	218	1085	457.238
218	219	1090	450.653
219	220	1095	447.008
220	221	1100	454.823
221	222	1105	448.837
222	223	1110	446.581
223	224	1115	440.321
224	225	1120	418.253
225	226	1125	413.525
226	227	1130	407.432
227	228	1135	401.552
228	229	1140	408.267
229	230	1145	406.886
230	231	1150	398.778
231	232	1155	385.73
232	233	1160	384.444
233	234	1165	381.945
234	235	1170	344.268
235	236	1175	378.46
236	237	1180	373.281
237	238	1185	368.897
238	239	1190	365.018
239	240	1195	364.812
240	241	1200	368.018
241	242	1205	359.919
242	243	1210	357.459
243	244	1215	354.09
244	245	1220	359.82
245	246	1225	327.532
246	247	1230	318.293
247	248	1235	313.382
248	249	1240	311.901
249	250	1245	314.987
