# Supplementary material for: Systematic In Vivo Characterization of Fluorescent Protein Maturation in Budding Yeast
Source: ACS Synth Biol. 2022 Feb 18;11(3):1129–41. doi: 10.1021/acssynbio.1c00387 (PMC8938947; doi:10.1021/acssynbio.1c00387)
Supplement: Supplementary file 2 — sb1c00387_si_002.zip [file sb1c00387_si_002.zip › Supplementary Data/mKate2/GDcovLL.csv]

1.514133987147551000e-02	-6.357017328274998727e-03	3.560374681523736581e-03
-6.357017328274998727e-03	3.490940202018231325e-02	2.188000641414082972e-02
3.560374681523736581e-03	2.188000641414082972e-02	3.051627047601897236e-02
