# Supplementary material for: Systematic In Vivo Characterization of Fluorescent Protein Maturation in Budding Yeast
Source: ACS Synth Biol. 2022 Feb 18;11(3):1129–41. doi: 10.1021/acssynbio.1c00387 (PMC8938947; doi:10.1021/acssynbio.1c00387)
Supplement: Supplementary file 2 — sb1c00387_si_002.zip [file sb1c00387_si_002.zip › Supplementary Data/mKate2/mKate2_25.xlsx]

## Sheet: Sheet1
	TimeID	Time	RFP_total
0	1	0	2.28805
1	2	5	2.21052
2	3	10	2.1986
3	4	15	2.35242
4	5	20	2.386
5	6	25	2.44694
6	7	30	2.65275
7	8	35	2.95231
8	9	40	3.40242
9	10	45	4.17429
10	11	50	5.10945
11	12	55	6.80275
12	13	60	8.37009
13	14	65	10.951
14	15	70	13.656
15	16	75	17.0595
16	17	80	21.0919
17	18	85	24.8817
18	19	90	30.006
19	20	95	34.5276
20	21	100	39.1329
21	22	105	45.7805
22	23	110	53.5987
23	24	115	61.7687
24	25	120	68.6797
25	26	125	74.7167
26	27	130	81.9512
27	28	135	87.7934
28	29	140	96.1091
29	30	145	103.202
30	31	150	108.952
31	32	155	117.787
32	33	160	128.287
33	34	165	136.214
34	35	170	143.719
35	36	175	150.529
36	37	180	157.815
37	38	185	163.827
38	39	190	173.477
39	40	195	182.176
40	41	200	190.486
41	42	205	198.118
42	43	210	204.614
43	44	215	209.046
44	45	220	214.039
45	46	225	217.295
46	47	230	220.887
47	48	235	232.313
48	49	240	235.282
49	50	245	244.08
50	51	250	247.455
51	52	255	251.593
52	53	260	255.844
53	54	265	261.2
54	55	270	264.386
55	56	275	273.212
56	57	280	271.02
57	58	285	279.909
58	59	290	276.107
59	60	295	279.573
60	61	300	286.112
61	62	305	292.637
62	63	310	301.644
63	64	315	300.111
64	65	320	306.051
65	66	325	311.178
66	67	330	315.205
67	68	335	322.309
68	69	340	325.209
69	70	345	333.562
70	71	350	338.435
71	72	355	338.196
72	73	360	332.918
73	74	365	327.988
74	75	370	323.711
75	76	375	325.241
76	77	380	323.689
77	78	385	325.257
78	79	390	322.244
79	80	395	322.754
80	81	400	342.806
81	82	405	343.456
82	83	410	355.194
83	84	415	358.874
84	85	420	357.615
85	86	425	349.599
86	87	430	347.914
87	88	435	355.691
88	89	440	358.099
89	90	445	368.117
90	91	450	364.447
91	92	455	367.294
92	93	460	361.521
93	94	465	356.618
94	95	470	355.429
95	96	475	348.975
96	97	480	338.751
97	98	485	338.777
98	99	490	345.645
99	100	495	335.312
100	101	500	341.283
101	102	505	336.657
102	103	510	351.428
103	104	515	353.604
104	105	520	346.219
105	106	525	343.87
106	107	530	351.075
107	108	535	337.995
108	109	540	346.598
109	110	545	351.775
110	111	550	353.112
111	112	555	351.071
112	113	560	343.025
113	114	565	341.951
114	115	570	349.586
115	116	575	348.315
116	117	580	348.7
117	118	585	349.792
118	119	590	357.202
119	120	595	354.695
120	121	600	350.971
121	122	605	347.571
122	123	610	335.421
123	124	615	340.491
124	125	620	335.006
125	126	625	330.267
126	127	630	323.306
127	128	635	331.323
128	129	640	335.02
129	130	645	328.283
130	131	650	324.174
131	132	655	317.07
132	133	660	323.102
133	134	665	323.224
134	135	670	326.352
135	136	675	336.169
136	137	680	339.968
137	138	685	343.624
138	139	690	353.119
139	140	695	353.441
140	141	700	342.031
141	142	705	344.208
142	143	710	345.471
143	144	715	328.956
144	145	720	325.235
145	146	725	320.192
146	147	730	315.499
147	148	735	324.123
148	149	740	324.682
149	150	745	326.137
150	151	750	319.454
151	152	755	317.906
152	153	760	325.36
153	154	765	332.097
154	155	770	329.959
155	156	775	327.575
156	157	780	331.217
157	158	785	327.121
158	159	790	319.64
159	160	795	300.278
160	161	800	290.753
161	162	805	305.051
162	163	810	317.993
163	164	815	323.36
164	165	820	317.652
165	166	825	320.335
166	167	830	321.007
167	168	835	312.453
168	169	840	313.905
169	170	845	315.611
170	171	850	306.154
171	172	855	308.185
172	173	860	300.61
173	174	865	302.088
174	175	870	299.106
175	176	875	293.875
176	177	880	301.289
177	178	885	296.622
178	179	890	298.058
179	180	895	290.205
180	181	900	288.338
181	182	905	299.709
182	183	910	297.693
183	184	915	298.752
184	185	920	302.941
185	186	925	303.526
186	187	930	299.098
187	188	935	306.045
188	189	940	303.108
189	190	945	290.36
190	191	950	294.717
191	192	955	292.308
192	193	960	289.983
193	194	965	284.233
194	195	970	287.96
195	196	975	291.391
196	197	980	292.238
197	198	985	286.054
198	199	990	280.553
199	200	995	275.642
200	201	1000	270.403
201	202	1005	263.874
202	203	1010	265.217
203	204	1015	263.286
204	205	1020	263.865
205	206	1025	258.914
206	207	1030	253.828
207	208	1035	251.115
208	209	1040	247.621
209	210	1045	242.774
210	211	1050	242.706
211	212	1055	227.132
212	213	1060	241.994
213	214	1065	244.77
214	215	1070	248.224
215	216	1075	241.026
216	217	1080	241.795
217	218	1085	237.132
218	219	1090	244.182
219	220	1095	252.745
220	221	1100	251.798
221	222	1105	247.852
222	223	1110	240.616
223	224	1115	233.299
224	225	1120	234.96
225	226	1125	234.023
226	227	1130	235.742
227	228	1135	238.786
228	229	1140	243.423
229	230	1145	241.552
230	231	1150	235.608
231	232	1155	240.055
232	233	1160	235.292
233	234	1165	230.498
234	235	1170	230.369
235	236	1175	230.662
236	237	1180	214.055
237	238	1185	214.359
238	239	1190	200.6
239	240	1195	208.524
240	241	1200	205.051
241	242	1205	204.446
242	243	1210	213.319
243	244	1215	207.044
244	245	1220	207.551
245	246	1225	221.069
246	247	1230	231.1
247	248	1235	224.111
248	249	1240	229.031
249	250	1245	236.354
