# Supplementary material for: Systematic In Vivo Characterization of Fluorescent Protein Maturation in Budding Yeast
Source: ACS Synth Biol. 2022 Feb 18;11(3):1129–41. doi: 10.1021/acssynbio.1c00387 (PMC8938947; doi:10.1021/acssynbio.1c00387)
Supplement: Supplementary file 2 — sb1c00387_si_002.zip [file sb1c00387_si_002.zip › Supplementary Data/mKate2/mKate2_75.xlsx]

## Sheet: Sheet1
	TimeID	Time	RFP_total
0	1	0	3.25091
1	2	5	2.89122
2	3	10	3.05432
3	4	15	3.27689
4	5	20	3.45858
5	6	25	3.61665
6	7	30	3.59527
7	8	35	4.21665
8	9	40	4.66208
9	10	45	5.77836
10	11	50	6.90462
11	12	55	9.01548
12	13	60	11.7328
13	14	65	15.2985
14	15	70	19.7255
15	16	75	24.9305
16	17	80	30.5748
17	18	85	36.9669
18	19	90	44.7775
19	20	95	52.4386
20	21	100	60.747
21	22	105	69.5642
22	23	110	79.1601
23	24	115	86.1948
24	25	120	97.4162
25	26	125	107.897
26	27	130	119.025
27	28	135	128.272
28	29	140	139.414
29	30	145	148.368
30	31	150	158.378
31	32	155	171.476
32	33	160	180.645
33	34	165	194.022
34	35	170	204.641
35	36	175	214.724
36	37	180	229.015
37	38	185	240.363
38	39	190	254.683
39	40	195	264.392
40	41	200	277.419
41	42	205	277.92
42	43	210	290.702
43	44	215	295.048
44	45	220	293.954
45	46	225	309.686
46	47	230	322.195
47	48	235	328.59
48	49	240	326.005
49	50	245	334.861
50	51	250	345.297
51	52	255	353.706
52	53	260	369.632
53	54	265	371.283
54	55	270	374.476
55	56	275	376.059
56	57	280	376.94
57	58	285	390.657
58	59	290	394.773
59	60	295	396.903
60	61	300	402.206
61	62	305	406.058
62	63	310	415.701
63	64	315	423.803
64	65	320	432.248
65	66	325	434.862
66	67	330	432.869
67	68	335	426.653
68	69	340	433.565
69	70	345	429.848
70	71	350	440.047
71	72	355	447.989
72	73	360	438.915
73	74	365	440.69
74	75	370	440.483
75	76	375	451.732
76	77	380	460.154
77	78	385	463.573
78	79	390	470.783
79	80	395	469.14
80	81	400	472.325
81	82	405	483.104
82	83	410	481.562
83	84	415	489.568
84	85	420	508.581
85	86	425	505.126
86	87	430	497.521
87	88	435	489.458
88	89	440	500.053
89	90	445	502.085
90	91	450	501.748
91	92	455	503.896
92	93	460	488.522
93	94	465	491.888
94	95	470	493.037
95	96	475	487.197
96	97	480	485.686
97	98	485	491.653
98	99	490	489.545
99	100	495	476.771
100	101	500	482.953
101	102	505	489.672
102	103	510	501.196
103	104	515	507.573
104	105	520	522.958
105	106	525	521.472
106	107	530	518.724
107	108	535	514.313
108	109	540	517.433
109	110	545	512.413
110	111	550	516.309
111	112	555	511.115
112	113	560	505.606
113	114	565	497.944
114	115	570	498.2
115	116	575	498.985
116	117	580	500.603
117	118	585	490.327
118	119	590	492.502
119	120	595	490.931
120	121	600	490.435
121	122	605	481.754
122	123	610	490.098
123	124	615	486.625
124	125	620	503.348
125	126	625	502.08
126	127	630	502.802
127	128	635	522.071
128	129	640	506.294
129	130	645	519.932
130	131	650	514.174
131	132	655	516.709
132	133	660	521.594
133	134	665	513.629
134	135	670	522.173
135	136	675	520.794
136	137	680	530.153
137	138	685	518.263
138	139	690	535.58
139	140	695	540.025
140	141	700	498.441
141	142	705	507.919
142	143	710	517.915
143	144	715	526.019
144	145	720	530.265
145	146	725	533.315
146	147	730	540.753
147	148	735	525.813
148	149	740	532.76
149	150	745	526.098
150	151	750	552.157
151	152	755	533.636
152	153	760	535.007
153	154	765	525.834
154	155	770	518.539
155	156	775	509.685
156	157	780	516.101
157	158	785	527.714
158	159	790	518.85
159	160	795	545.931
160	161	800	546.038
161	162	805	544.76
162	163	810	483.53
163	164	815	486.895
164	165	820	497.13
165	166	825	497.048
166	167	830	493.77
167	168	835	492.548
168	169	840	487.489
169	170	845	505.562
170	171	850	491.701
171	172	855	502.988
172	173	860	492.473
173	174	865	482.706
174	175	870	469.67
175	176	875	429.916
176	177	880	428.16
177	178	885	432.758
178	179	890	439.188
179	180	895	448.567
180	181	900	459.514
181	182	905	460
182	183	910	431.22
183	184	915	455.581
184	185	920	471.72
185	186	925	444.725
186	187	930	440.278
187	188	935	442.54
188	189	940	436.341
189	190	945	444.977
190	191	950	450.302
191	192	955	436.287
192	193	960	427.621
193	194	965	418.398
194	195	970	426.535
195	196	975	414.682
196	197	980	416.692
197	198	985	424.678
198	199	990	428.663
199	200	995	429.845
200	201	1000	420.444
201	202	1005	427.361
202	203	1010	429.15
203	204	1015	437.788
204	205	1020	444.502
205	206	1025	447.347
206	207	1030	434.643
207	208	1035	432.941
208	209	1040	438.741
209	210	1045	433.698
210	211	1050	426.071
211	212	1055	428.489
212	213	1060	422.862
213	214	1065	419.653
214	215	1070	429.344
215	216	1075	419.066
216	217	1080	418.112
217	218	1085	436.193
218	219	1090	439.186
219	220	1095	440.271
220	221	1100	438.738
221	222	1105	426.792
222	223	1110	448.186
223	224	1115	446.651
224	225	1120	431.724
225	226	1125	442.752
226	227	1130	436.899
227	228	1135	435.418
228	229	1140	450.052
229	230	1145	454.517
230	231	1150	445.098
231	232	1155	431.552
232	233	1160	430.231
233	234	1165	418.592
234	235	1170	414.16
235	236	1175	407.073
236	237	1180	395.609
237	238	1185	382.857
238	239	1190	383.283
239	240	1195	402.958
240	241	1200	391.85
241	242	1205	354.455
242	243	1210	396.103
243	244	1215	397.176
244	245	1220	352.388
245	246	1225	357.996
246	247	1230	354.572
247	248	1235	361.626
248	249	1240	368.696
249	250	1245	370.797
