# Supplementary material for: Systematic In Vivo Characterization of Fluorescent Protein Maturation in Budding Yeast
Source: ACS Synth Biol. 2022 Feb 18;11(3):1129–41. doi: 10.1021/acssynbio.1c00387 (PMC8938947; doi:10.1021/acssynbio.1c00387)
Supplement: Supplementary file 2 — sb1c00387_si_002.zip [file sb1c00387_si_002.zip › Supplementary Data/mKate2/mKate2_mean.xlsx]

## Sheet: Sheet1
	TimeID	Time	RFP_total
0	1	0	2.84519
1	2	5	2.75111
2	3	10	2.71153
3	4	15	2.91835
4	5	20	3.0291
5	6	25	3.08597
6	7	30	3.25687
7	8	35	3.5937
8	9	40	4.12068
9	10	45	4.92255
10	11	50	6.24488
11	12	55	8.09997
12	13	60	10.5208
13	14	65	13.495
14	15	70	17.1462
15	16	75	21.3833
16	17	80	26.3292
17	18	85	31.6679
18	19	90	37.6933
19	20	95	44.2631
20	21	100	51.1672
21	22	105	58.4012
22	23	110	66.4416
23	24	115	75.047
24	25	120	83.7122
25	26	125	92.5818
26	27	130	102.055
27	28	135	110.823
28	29	140	119.974
29	30	145	129.777
30	31	150	139.019
31	32	155	149.239
32	33	160	158.819
33	34	165	168.318
34	35	170	178.616
35	36	175	188.435
36	37	180	197.05
37	38	185	206.342
38	39	190	214.38
39	40	195	222.332
40	41	200	229.583
41	42	205	238.059
42	43	210	244.698
43	44	215	252.699
44	45	220	259.946
45	46	225	268.112
46	47	230	275.992
47	48	235	281.789
48	49	240	288.422
49	50	245	294.811
50	51	250	301.07
51	52	255	307.058
52	53	260	315.641
53	54	265	320.586
54	55	270	323.86
55	56	275	328.896
56	57	280	333.46
57	58	285	336.558
58	59	290	341.902
59	60	295	347.378
60	61	300	352.899
61	62	305	356.656
62	63	310	362.543
63	64	315	368.652
64	65	320	371.351
65	66	325	375.162
66	67	330	378.776
67	68	335	382.603
68	69	340	384.768
69	70	345	386.868
70	71	350	386.083
71	72	355	387.257
72	73	360	386.908
73	74	365	388.353
74	75	370	386.034
75	76	375	389.864
76	77	380	394.11
77	78	385	396.607
78	79	390	397.786
79	80	395	406.815
80	81	400	411.647
81	82	405	417.206
82	83	410	420.647
83	84	415	421.95
84	85	420	425.42
85	86	425	426.912
86	87	430	428.606
87	88	435	426.805
88	89	440	432.314
89	90	445	429.27
90	91	450	429.397
91	92	455	433.944
92	93	460	430.014
93	94	465	428.215
94	95	470	425.954
95	96	475	425.237
96	97	480	424.17
97	98	485	426.191
98	99	490	426.401
99	100	495	417.62
100	101	500	427.837
101	102	505	430.272
102	103	510	434.216
103	104	515	437.045
104	105	520	439.904
105	106	525	439.304
106	107	530	439.771
107	108	535	437.716
108	109	540	438.846
109	110	545	437.683
110	111	550	435.952
111	112	555	435.973
112	113	560	442.213
113	114	565	440.491
114	115	570	442.831
115	116	575	442.854
116	117	580	443.468
117	118	585	444.597
118	119	590	444.054
119	120	595	441.184
120	121	600	435.56
121	122	605	432.857
122	123	610	433.042
123	124	615	430.013
124	125	620	432.557
125	126	625	433.739
126	127	630	433.623
127	128	635	432.465
128	129	640	428.316
129	130	645	433.221
130	131	650	439.895
131	132	655	436.29
132	133	660	438.922
133	134	665	439.296
134	135	670	439.007
135	136	675	448.161
136	137	680	446.171
137	138	685	446.463
138	139	690	451.74
139	140	695	448.103
140	141	700	444.844
141	142	705	441.443
142	143	710	439.717
143	144	715	437.064
144	145	720	436.55
145	146	725	435.949
146	147	730	432.793
147	148	735	431.284
148	149	740	429.545
149	150	745	432.606
150	151	750	433.252
151	152	755	429.422
152	153	760	433.157
153	154	765	430.396
154	155	770	430.072
155	156	775	430.943
156	157	780	434.854
157	158	785	433.518
158	159	790	431.506
159	160	795	427.469
160	161	800	424.171
161	162	805	426.845
162	163	810	420.229
163	164	815	424.334
164	165	820	421.932
165	166	825	422.118
166	167	830	422.46
167	168	835	419.186
168	169	840	418.11
169	170	845	415.276
170	171	850	407.686
171	172	855	407.372
172	173	860	405.886
173	174	865	402.275
174	175	870	400.549
175	176	875	382.251
176	177	880	386.377
177	178	885	386.581
178	179	890	389.355
179	180	895	386.288
180	181	900	391.383
181	182	905	390.761
182	183	910	388.217
183	184	915	391.924
184	185	920	391.115
185	186	925	378.205
186	187	930	377.3
187	188	935	378.813
188	189	940	374.656
189	190	945	374.531
190	191	950	373.711
191	192	955	369.991
192	193	960	367.305
193	194	965	361.311
194	195	970	361.938
195	196	975	360.886
196	197	980	359.839
197	198	985	357.421
198	199	990	355.691
199	200	995	348.879
200	201	1000	358.48
201	202	1005	360.686
202	203	1010	355.411
203	204	1015	354.531
204	205	1020	350.17
205	206	1025	351.491
206	207	1030	348.885
207	208	1035	347.921
208	209	1040	346.497
209	210	1045	343.682
210	211	1050	347.156
211	212	1055	345.258
212	213	1060	350.332
213	214	1065	350.933
214	215	1070	352.875
215	216	1075	334.007
216	217	1080	335.622
217	218	1085	340.045
218	219	1090	344.189
219	220	1095	344.376
220	221	1100	351.523
221	222	1105	346.64
222	223	1110	350.427
223	224	1115	356.268
224	225	1120	350.903
225	226	1125	344.013
226	227	1130	341.373
227	228	1135	339.141
228	229	1140	334.262
229	230	1145	334.299
230	231	1150	332.945
231	232	1155	330.213
232	233	1160	327.864
233	234	1165	323.101
234	235	1170	317.603
235	236	1175	316.502
236	237	1180	308.622
237	238	1185	305.931
238	239	1190	305.824
239	240	1195	306.753
240	241	1200	303.315
241	242	1205	295.652
242	243	1210	299.21
243	244	1215	299.8
244	245	1220	296.94
245	246	1225	307.556
246	247	1230	310.817
247	248	1235	310.382
248	249	1240	315.804
249	250	1245	315.209
