# Supplementary material for: Systematic In Vivo Characterization of Fluorescent Protein Maturation in Budding Yeast
Source: ACS Synth Biol. 2022 Feb 18;11(3):1129–41. doi: 10.1021/acssynbio.1c00387 (PMC8938947; doi:10.1021/acssynbio.1c00387)
Supplement: Supplementary file 2 — sb1c00387_si_002.zip [file sb1c00387_si_002.zip › Supplementary Data/mNeonGreen/GDcovLL.csv]

3.172978320330006180e-02	-1.504026407812762180e-02	9.437089826716994409e-03
-1.504026407812762180e-02	1.148376188559965816e-01	4.693973007855638951e-02
9.437089826716994409e-03	4.693973007855638951e-02	5.609449785660385046e-02
