# Supplementary material for: Systematic In Vivo Characterization of Fluorescent Protein Maturation in Budding Yeast
Source: ACS Synth Biol. 2022 Feb 18;11(3):1129–41. doi: 10.1021/acssynbio.1c00387 (PMC8938947; doi:10.1021/acssynbio.1c00387)
Supplement: Supplementary file 2 — sb1c00387_si_002.zip [file sb1c00387_si_002.zip › Supplementary Data/mNeonGreen/mNeonGreen_25.xlsx]

## Sheet: Sheet1
	TimeID	Time	YFP_total
0	1	0	2.13102
1	2	5	2.10131
2	3	10	2.03439
3	4	15	2.40448
4	5	20	3.2465
5	6	25	5.59132
6	7	30	8.60258
7	8	35	12.4953
8	9	40	17.9007
9	10	45	24.0529
10	11	50	29.3461
11	12	55	35.2073
12	13	60	42.2558
13	14	65	49.2785
14	15	70	57.5429
15	16	75	63.6663
16	17	80	72.5286
17	18	85	80.2337
18	19	90	87.8085
19	20	95	92.2448
20	21	100	94.538
21	22	105	100.508
22	23	110	103.288
23	24	115	107.617
24	25	120	113.917
25	26	125	116.852
26	27	130	123.481
27	28	135	129.473
28	29	140	131.653
29	30	145	138.8
30	31	150	145.869
31	32	155	155.193
32	33	160	156.424
33	34	165	161.086
34	35	170	164.968
35	36	175	166.522
36	37	180	172.434
37	38	185	176.584
38	39	190	179.73
39	40	195	176.215
40	41	200	179.207
41	42	205	181.71
42	43	210	179.516
43	44	215	184.025
44	45	220	185.424
45	46	225	184.626
46	47	230	186.781
47	48	235	191.125
48	49	240	189.705
49	50	245	204.693
50	51	250	204.731
51	52	255	209.534
52	53	260	207.842
53	54	265	201.917
54	55	270	202.724
55	56	275	202.968
56	57	280	198.581
57	58	285	202.767
58	59	290	199.797
59	60	295	200.61
60	61	300	204.354
61	62	305	201.908
62	63	310	208.078
63	64	315	212.358
64	65	320	213.49
65	66	325	211.336
66	67	330	199.979
67	68	335	195.28
68	69	340	205.192
69	70	345	209.707
70	71	350	205.201
71	72	355	200.311
72	73	360	196.522
73	74	365	199.792
74	75	370	200.642
75	76	375	198.867
76	77	380	193.936
77	78	385	192.789
78	79	390	193.088
79	80	395	195.437
80	81	400	197.285
81	82	405	192.112
82	83	410	193.148
83	84	415	195.116
84	85	420	194.769
85	86	425	197.546
86	87	430	202.332
87	88	435	201.608
88	89	440	207.19
89	90	445	212.797
90	91	450	206.038
91	92	455	199.782
92	93	460	194.115
93	94	465	192.295
94	95	470	189.157
95	96	475	186.066
96	97	480	188.126
97	98	485	185.239
98	99	490	182.352
99	100	495	181.403
100	101	500	180.506
101	102	505	181.156
102	103	510	183.921
103	104	515	181.036
104	105	520	178.691
105	106	525	182.351
106	107	530	180.021
107	108	535	181.664
108	109	540	177.63
109	110	545	179.579
110	111	550	180.963
111	112	555	184.119
112	113	560	187.056
113	114	565	186.082
114	115	570	186.804
115	116	575	184.298
116	117	580	186.405
117	118	585	182.2
118	119	590	179.696
119	120	595	180.27
