# Supplementary material for: Systematic In Vivo Characterization of Fluorescent Protein Maturation in Budding Yeast
Source: ACS Synth Biol. 2022 Feb 18;11(3):1129–41. doi: 10.1021/acssynbio.1c00387 (PMC8938947; doi:10.1021/acssynbio.1c00387)
Supplement: Supplementary file 2 — sb1c00387_si_002.zip [file sb1c00387_si_002.zip › Supplementary Data/mNeonGreen/mNeonGreen_75.xlsx]

## Sheet: Sheet1
	TimeID	Time	YFP_total
0	1	0	2.44139
1	2	5	2.40086
2	3	10	2.49902
3	4	15	3.17229
4	5	20	5.13513
5	6	25	8.72852
6	7	30	13.5845
7	8	35	19.1648
8	9	40	25.647
9	10	45	33.4436
10	11	50	41.0909
11	12	55	50.0228
12	13	60	57.9966
13	14	65	67.674
14	15	70	77.6787
15	16	75	86.1442
16	17	80	93.4444
17	18	85	101.977
18	19	90	110.582
19	20	95	119.569
20	21	100	130.467
21	22	105	137.955
22	23	110	146.498
23	24	115	154.591
24	25	120	161.097
25	26	125	168.951
26	27	130	176.774
27	28	135	182.54
28	29	140	192.858
29	30	145	198.66
30	31	150	199.187
31	32	155	207.272
32	33	160	208.951
33	34	165	217.901
34	35	170	220.171
35	36	175	229.28
36	37	180	232.581
37	38	185	239.402
38	39	190	244.958
39	40	195	247.04
40	41	200	252.043
41	42	205	259.172
42	43	210	262.14
43	44	215	266.886
44	45	220	263.79
45	46	225	256.135
46	47	230	256.641
47	48	235	268.243
48	49	240	262.593
49	50	245	262.704
50	51	250	261.865
51	52	255	270.03
52	53	260	269.301
53	54	265	265.329
54	55	270	276.969
55	56	275	271.686
56	57	280	277.245
57	58	285	278.936
58	59	290	275.492
59	60	295	282.983
60	61	300	281.09
61	62	305	278.347
62	63	310	279.005
63	64	315	281.938
64	65	320	283.874
65	66	325	283.479
66	67	330	287.922
67	68	335	282.36
68	69	340	281.385
69	70	345	284.839
70	71	350	283.157
71	72	355	273.111
72	73	360	283.058
73	74	365	281.547
74	75	370	269.638
75	76	375	269.225
76	77	380	282.613
77	78	385	284.085
78	79	390	280.311
79	80	395	276.565
80	81	400	276.232
81	82	405	272.519
82	83	410	274.422
83	84	415	276.73
84	85	420	276.081
85	86	425	268.626
86	87	430	275.208
87	88	435	271.781
88	89	440	277.031
89	90	445	280.754
90	91	450	279.355
91	92	455	275.67
92	93	460	273.648
93	94	465	267.087
94	95	470	260.628
95	96	475	262.825
96	97	480	257.251
97	98	485	258.159
98	99	490	258.439
99	100	495	253.925
100	101	500	258.584
101	102	505	259.21
102	103	510	261.669
103	104	515	262.436
104	105	520	260.906
105	106	525	259.824
106	107	530	257.437
107	108	535	258.004
108	109	540	272.673
109	110	545	269.762
110	111	550	270.615
111	112	555	265.104
112	113	560	262.459
113	114	565	265.511
114	115	570	261.652
115	116	575	255.634
116	117	580	261.047
117	118	585	267.894
118	119	590	272.895
119	120	595	266.234
