# Supplementary material for: Systematic In Vivo Characterization of Fluorescent Protein Maturation in Budding Yeast
Source: ACS Synth Biol. 2022 Feb 18;11(3):1129–41. doi: 10.1021/acssynbio.1c00387 (PMC8938947; doi:10.1021/acssynbio.1c00387)
Supplement: Supplementary file 2 — sb1c00387_si_002.zip [file sb1c00387_si_002.zip › Supplementary Data/mNeonGreen/mNeonGreen_mean.xlsx]

## Sheet: Sheet1
	TimeID	Time	YFP_total
0	1	0	2.44234
1	2	5	2.42705
2	3	10	2.41333
3	4	15	2.91742
4	5	20	4.35767
5	6	25	7.25602
6	7	30	11.2782
7	8	35	16.2744
8	9	40	21.9465
9	10	45	28.626
10	11	50	35.2735
11	12	55	42.6991
12	13	60	50.4065
13	14	65	58.6653
14	15	70	67.0561
15	16	75	75.1798
16	17	80	83.895
17	18	85	92.2492
18	19	90	100.173
19	20	95	107.82
20	21	100	115.33
21	22	105	122.521
22	23	110	129.621
23	24	115	136.536
24	25	120	142.424
25	26	125	148.286
26	27	130	154.08
27	28	135	159.878
28	29	140	165.349
29	30	145	170.793
30	31	150	175.489
31	32	155	180.839
32	33	160	185.173
33	34	165	190.926
34	35	170	195.397
35	36	175	199.591
36	37	180	205.282
37	38	185	210.207
38	39	190	213.453
39	40	195	216.443
40	41	200	219.853
41	42	205	222.25
42	43	210	223.546
43	44	215	225.211
44	45	220	225.73
45	46	225	226.999
46	47	230	228.185
47	48	235	230.26
48	49	240	231.769
49	50	245	233.851
50	51	250	234.621
51	52	255	237.285
52	53	260	237.76
53	54	265	239.21
54	55	270	240.431
55	56	275	239.743
56	57	280	241.993
57	58	285	243.451
58	59	290	244.184
59	60	295	246.72
60	61	300	248.011
61	62	305	248.685
62	63	310	248.478
63	64	315	248.973
64	65	320	249.125
65	66	325	248.88
66	67	330	249.72
67	68	335	248.057
68	69	340	247.755
69	70	345	247.787
70	71	350	249.015
71	72	355	246.57
72	73	360	245.985
73	74	365	245.839
74	75	370	244.507
75	76	375	244.739
76	77	380	244.111
77	78	385	243.048
78	79	390	240.882
79	80	395	239.648
80	81	400	240.119
81	82	405	239.315
82	83	410	240.238
83	84	415	240.155
84	85	420	240.901
85	86	425	240.806
86	87	430	240.194
87	88	435	239.834
88	89	440	240.668
89	90	445	239.781
90	91	450	237.839
91	92	455	237.01
92	93	460	234.403
93	94	465	230.882
94	95	470	229.502
95	96	475	228.422
96	97	480	228.954
97	98	485	226.501
98	99	490	225.445
99	100	495	223.463
100	101	500	224.139
101	102	505	224.459
102	103	510	225.758
103	104	515	226.774
104	105	520	227.226
105	106	525	227.505
106	107	530	226.198
107	108	535	225.931
108	109	540	227.571
109	110	545	227.055
110	111	550	225.726
111	112	555	224.498
112	113	560	223.304
113	114	565	222.832
114	115	570	221.15
115	116	575	220.115
116	117	580	217.976
117	118	585	216.505
118	119	590	217.047
119	120	595	216.662
