# Supplementary material for: Systematic In Vivo Characterization of Fluorescent Protein Maturation in Budding Yeast
Source: ACS Synth Biol. 2022 Feb 18;11(3):1129–41. doi: 10.1021/acssynbio.1c00387 (PMC8938947; doi:10.1021/acssynbio.1c00387)
Supplement: Supplementary file 2 — sb1c00387_si_002.zip [file sb1c00387_si_002.zip › Supplementary Data/mScarletI/GDcovLL.csv]

3.456576291076148694e-02	-1.553734000144176876e-02	5.124894969028633007e-03
-1.553734000144176876e-02	1.448503891761235840e-01	2.409124226046207434e-02
5.124894969028633007e-03	2.409124226046207434e-02	3.480233470170161075e-02
