# Supplementary material for: Systematic In Vivo Characterization of Fluorescent Protein Maturation in Budding Yeast
Source: ACS Synth Biol. 2022 Feb 18;11(3):1129–41. doi: 10.1021/acssynbio.1c00387 (PMC8938947; doi:10.1021/acssynbio.1c00387)
Supplement: Supplementary file 2 — sb1c00387_si_002.zip [file sb1c00387_si_002.zip › Supplementary Data/mScarletI/mScarletI_25.xlsx]

## Sheet: Sheet1
	TimeID	Time	RFP_total
0	1	0	2.42296
1	2	5	2.35582
2	3	10	2.32483
3	4	15	2.21938
4	5	20	2.42651
5	6	25	3.05511
6	7	30	4.16129
7	8	35	6.53542
8	9	40	9.91538
9	10	45	14.0276
10	11	50	19.4955
11	12	55	26.5751
12	13	60	34.9607
13	14	65	43.5136
14	15	70	53.031
15	16	75	61.6803
16	17	80	68.7639
17	18	85	77.9489
18	19	90	87.1639
19	20	95	94.5462
20	21	100	100.07
21	22	105	110.126
22	23	110	121.369
23	24	115	131.577
24	25	120	144.503
25	26	125	152.698
26	27	130	162.241
27	28	135	170.506
28	29	140	181.131
29	30	145	185.538
30	31	150	194.158
31	32	155	195.177
32	33	160	207.45
33	34	165	210.346
34	35	170	215.845
35	36	175	220.831
36	37	180	230.287
37	38	185	233.608
38	39	190	237.135
39	40	195	245.776
40	41	200	251.462
41	42	205	262.345
42	43	210	268.468
43	44	215	272.742
44	45	220	280.087
45	46	225	280.923
46	47	230	286.978
47	48	235	293.532
48	49	240	287.183
49	50	245	292.606
50	51	250	298.989
51	52	255	309.194
52	53	260	314.824
53	54	265	313.993
54	55	270	321.159
55	56	275	326.14
56	57	280	327.125
57	58	285	322.835
58	59	290	324.074
59	60	295	329.94
60	61	300	341.159
61	62	305	346.576
62	63	310	350.37
63	64	315	348.469
64	65	320	346.793
65	66	325	354.803
66	67	330	349.985
67	68	335	345.193
68	69	340	342.135
69	70	345	348.084
70	71	350	354.233
71	72	355	332.511
72	73	360	336.701
73	74	365	341.079
74	75	370	334.59
75	76	375	331.228
76	77	380	323.442
77	78	385	323.823
78	79	390	324.183
79	80	395	326.4
80	81	400	336.408
81	82	405	333.451
82	83	410	334.794
83	84	415	331.933
84	85	420	330.817
85	86	425	333.334
86	87	430	327.035
87	88	435	333.392
88	89	440	324.827
89	90	445	330.684
90	91	450	325.285
91	92	455	321.634
92	93	460	330.227
93	94	465	313.985
94	95	470	310.393
95	96	475	306.96
96	97	480	304.863
97	98	485	313.097
98	99	490	305.293
99	100	495	318.925
100	101	500	310.4
101	102	505	305.524
102	103	510	314.93
103	104	515	325.817
104	105	520	315.71
105	106	525	317.431
106	107	530	333.854
107	108	535	337.385
108	109	540	333.328
109	110	545	336.474
110	111	550	343.219
111	112	555	343.937
112	113	560	341.903
113	114	565	323.869
114	115	570	324.39
115	116	575	301.842
116	117	580	305.803
117	118	585	308.819
118	119	590	307.139
119	120	595	304.078
