# Supplementary material for: Systematic In Vivo Characterization of Fluorescent Protein Maturation in Budding Yeast
Source: ACS Synth Biol. 2022 Feb 18;11(3):1129–41. doi: 10.1021/acssynbio.1c00387 (PMC8938947; doi:10.1021/acssynbio.1c00387)
Supplement: Supplementary file 2 — sb1c00387_si_002.zip [file sb1c00387_si_002.zip › Supplementary Data/mScarletI/mScarletI_75.xlsx]

## Sheet: Sheet1
	TimeID	Time	RFP_total
0	1	0	3.04611
1	2	5	3.17903
2	3	10	3.02657
3	4	15	3.08777
4	5	20	3.22368
5	6	25	3.95994
6	7	30	5.84184
7	8	35	8.45036
8	9	40	12.671
9	10	45	19.3373
10	11	50	26.6648
11	12	55	35.4154
12	13	60	46.1916
13	14	65	56.9091
14	15	70	68.9328
15	16	75	79.8045
16	17	80	91.7572
17	18	85	105.418
18	19	90	115.505
19	20	95	128.784
20	21	100	139.014
21	22	105	148.487
22	23	110	159.818
23	24	115	167.919
24	25	120	185.484
25	26	125	190.753
26	27	130	209.925
27	28	135	216.106
28	29	140	231.765
29	30	145	239.474
30	31	150	251.845
31	32	155	260.074
32	33	160	271.879
33	34	165	279.156
34	35	170	284.859
35	36	175	289.577
36	37	180	298.671
37	38	185	302.783
38	39	190	309.536
39	40	195	313.123
40	41	200	320.395
41	42	205	328.636
42	43	210	337.647
43	44	215	332.477
44	45	220	346.375
45	46	225	357.127
46	47	230	367.835
47	48	235	372.307
48	49	240	372.617
49	50	245	373.13
50	51	250	380.386
51	52	255	389.565
52	53	260	392.983
53	54	265	397.257
54	55	270	400.774
55	56	275	413.839
56	57	280	412.462
57	58	285	416.615
58	59	290	424.597
59	60	295	429.977
60	61	300	432.987
61	62	305	439.647
62	63	310	441.57
63	64	315	436.163
64	65	320	438.777
65	66	325	459.208
66	67	330	453.507
67	68	335	458.093
68	69	340	461.647
69	70	345	458.566
70	71	350	464.282
71	72	355	467.231
72	73	360	459.538
73	74	365	458.14
74	75	370	453.545
75	76	375	459.481
76	77	380	457.706
77	78	385	477.339
78	79	390	483.494
79	80	395	480.935
80	81	400	483.233
81	82	405	490.608
82	83	410	502.475
83	84	415	491.853
84	85	420	479.873
85	86	425	489.798
86	87	430	494.605
87	88	435	516.377
88	89	440	513.025
89	90	445	510.633
90	91	450	515.621
91	92	455	503.926
92	93	460	503.656
93	94	465	498.837
94	95	470	492.504
95	96	475	493.436
96	97	480	489.202
97	98	485	491.815
98	99	490	485.16
99	100	495	503.098
100	101	500	476.208
101	102	505	482.354
102	103	510	490.932
103	104	515	478.018
104	105	520	469.99
105	106	525	464.607
106	107	530	478.512
107	108	535	477.421
108	109	540	467.496
109	110	545	475.062
110	111	550	492.664
111	112	555	482.708
112	113	560	487.441
113	114	565	481.727
114	115	570	489.46
115	116	575	463.883
116	117	580	458.25
117	118	585	464.227
118	119	590	452.523
119	120	595	447.331
