# Supplementary material for: Systematic In Vivo Characterization of Fluorescent Protein Maturation in Budding Yeast
Source: ACS Synth Biol. 2022 Feb 18;11(3):1129–41. doi: 10.1021/acssynbio.1c00387 (PMC8938947; doi:10.1021/acssynbio.1c00387)
Supplement: Supplementary file 2 — sb1c00387_si_002.zip [file sb1c00387_si_002.zip › Supplementary Data/mScarletI/mScarletI_mean.xlsx]

## Sheet: Sheet1
	TimeID	Time	RFP_total
0	1	0	2.95046
1	2	5	2.94418
2	3	10	2.93052
3	4	15	2.8497
4	5	20	3.03149
5	6	25	3.60347
6	7	30	5.03093
7	8	35	7.53848
8	9	40	11.5333
9	10	45	17.0288
10	11	50	23.8347
11	12	55	32.0216
12	13	60	41.5111
13	14	65	51.6628
14	15	70	62.4848
15	16	75	73.0245
16	17	80	82.9948
17	18	85	94.0006
18	19	90	104.721
19	20	95	114.383
20	21	100	124.136
21	22	105	133.882
22	23	110	145.251
23	24	115	154.547
24	25	120	165.129
25	26	125	175.103
26	27	130	186.978
27	28	135	196.984
28	29	140	208.248
29	30	145	219.114
30	31	150	229.111
31	32	155	237.655
32	33	160	245.461
33	34	165	252.832
34	35	170	258.063
35	36	175	262.792
36	37	180	269.893
37	38	185	273.76
38	39	190	280.541
39	40	195	284.208
40	41	200	291.408
41	42	205	296.501
42	43	210	301.354
43	44	215	306.232
44	45	220	312.543
45	46	225	317.217
46	47	230	326.527
47	48	235	335.04
48	49	240	337.459
49	50	245	343.233
50	51	250	347.762
51	52	255	353.269
52	53	260	358.854
53	54	265	363.943
54	55	270	368.038
55	56	275	371.554
56	57	280	372.145
57	58	285	374.605
58	59	290	377.257
59	60	295	380.272
60	61	300	385.992
61	62	305	388.099
62	63	310	391.8
63	64	315	396.084
64	65	320	399.33
65	66	325	401.814
66	67	330	405.513
67	68	335	406.573
68	69	340	409.809
69	70	345	409.783
70	71	350	410.011
71	72	355	398.817
72	73	360	406.733
73	74	365	408.2
74	75	370	403.294
75	76	375	408.618
76	77	380	406.171
77	78	385	406.836
78	79	390	404.653
79	80	395	402.999
80	81	400	401.448
81	82	405	399.055
82	83	410	400.98
83	84	415	401.048
84	85	420	402.814
85	86	425	406.313
86	87	430	408.531
87	88	435	412.536
88	89	440	412.37
89	90	445	414.864
90	91	450	416.016
91	92	455	416.026
92	93	460	416.297
93	94	465	415.382
94	95	470	412.585
95	96	475	407.641
96	97	480	403.818
97	98	485	403.554
98	99	490	396.759
99	100	495	400.366
100	101	500	389.976
101	102	505	397.449
102	103	510	397.828
103	104	515	398.089
104	105	520	392.338
105	106	525	393.012
106	107	530	405.616
107	108	535	403.641
108	109	540	404.299
109	110	545	402.126
110	111	550	408.107
111	112	555	407.997
112	113	560	406.779
113	114	565	404.508
114	115	570	403.839
115	116	575	385.632
116	117	580	384.971
117	118	585	392.681
118	119	590	389.14
119	120	595	384.53
