# Supplementary material for: Systematic In Vivo Characterization of Fluorescent Protein Maturation in Budding Yeast
Source: ACS Synth Biol. 2022 Feb 18;11(3):1129–41. doi: 10.1021/acssynbio.1c00387 (PMC8938947; doi:10.1021/acssynbio.1c00387)
Supplement: Supplementary file 2 — sb1c00387_si_002.zip [file sb1c00387_si_002.zip › Supplementary Data/mT2/GDcovLL.csv]

6.509744763534383583e-02	-3.211184196981606287e-02	1.534499314755189033e-02
-3.211184196981606287e-02	9.141280742805256432e-02	3.365209449258114299e-02
1.534499314755189033e-02	3.365209449258114299e-02	6.430477021876518373e-02
