# Supplementary material for: Systematic In Vivo Characterization of Fluorescent Protein Maturation in Budding Yeast
Source: ACS Synth Biol. 2022 Feb 18;11(3):1129–41. doi: 10.1021/acssynbio.1c00387 (PMC8938947; doi:10.1021/acssynbio.1c00387)
Supplement: Supplementary file 2 — sb1c00387_si_002.zip [file sb1c00387_si_002.zip › Supplementary Data/mT2/mT2_25.xlsx]

## Sheet: Sheet1
	TimeID	Time	CFP_total
0	1	0	8.6818
1	2	5	8.43724
2	3	10	8.04335
3	4	15	8.32708
4	5	20	8.80465
5	6	25	9.47614
6	7	30	10.5363
7	8	35	12.0563
8	9	40	13.8439
9	10	45	15.9512
10	11	50	18.7907
11	12	55	22.1098
12	13	60	25.9342
13	14	65	30.299
14	15	70	34.7395
15	16	75	38.7776
16	17	80	43.9457
17	18	85	48.8475
18	19	90	54.8051
19	20	95	61.5489
20	21	100	67.2543
21	22	105	74.0131
22	23	110	77.8076
23	24	115	83.6109
24	25	120	92.1353
25	26	125	98.7727
26	27	130	107.056
27	28	135	117.144
28	29	140	121.117
29	30	145	126.015
30	31	150	132.296
31	32	155	139.942
32	33	160	147.064
33	34	165	149.25
34	35	170	156.188
35	36	175	161.793
36	37	180	165.015
37	38	185	173.807
38	39	190	180.745
39	40	195	188.123
40	41	200	196.515
41	42	205	202.236
42	43	210	208.041
43	44	215	212.409
44	45	220	218.936
45	46	225	225.468
46	47	230	230.848
47	48	235	235.011
48	49	240	247.313
49	50	245	247.531
50	51	250	257.881
51	52	255	257.587
52	53	260	264.303
53	54	265	266.3
54	55	270	271.396
55	56	275	270.482
56	57	280	273.336
57	58	285	277.277
58	59	290	284.572
59	60	295	285.989
60	61	300	286.958
61	62	305	287.728
62	63	310	289.295
63	64	315	292.457
64	65	320	294.902
65	66	325	299.595
66	67	330	301.825
67	68	335	306.079
68	69	340	310.835
69	70	345	315.337
70	71	350	320.998
71	72	355	321.608
72	73	360	323.919
73	74	365	330.763
74	75	370	329.85
75	76	375	332.589
76	77	380	336.828
77	78	385	337.864
78	79	390	338.945
79	80	395	338.648
80	81	400	336.135
81	82	405	329.262
82	83	410	326.731
83	84	415	325.739
84	85	420	325.312
85	86	425	329.431
86	87	430	332.982
87	88	435	334.557
88	89	440	333.456
89	90	445	331.304
90	91	450	335.54
