# Supplementary material for: Systematic In Vivo Characterization of Fluorescent Protein Maturation in Budding Yeast
Source: ACS Synth Biol. 2022 Feb 18;11(3):1129–41. doi: 10.1021/acssynbio.1c00387 (PMC8938947; doi:10.1021/acssynbio.1c00387)
Supplement: Supplementary file 2 — sb1c00387_si_002.zip [file sb1c00387_si_002.zip › Supplementary Data/mT2/mT2_75.xlsx]

## Sheet: Sheet1
	TimeID	Time	CFP_total
0	1	0	11.6355
1	2	5	10.8381
2	3	10	10.7922
3	4	15	11.0388
4	5	20	11.0832
5	6	25	12.484
6	7	30	13.5916
7	8	35	15.3984
8	9	40	17.929
9	10	45	21.3393
10	11	50	25.1986
11	12	55	29.3577
12	13	60	34.4157
13	14	65	40.6272
14	15	70	46.9876
15	16	75	53.9386
16	17	80	61.6254
17	18	85	67.9574
18	19	90	78.0901
19	20	95	85.3631
20	21	100	96.5307
21	22	105	102.55
22	23	110	111.879
23	24	115	123.051
24	25	120	131.118
25	26	125	141.075
26	27	130	149.388
27	28	135	158.275
28	29	140	168.211
29	30	145	177.467
30	31	150	190.059
31	32	155	198.658
32	33	160	209.388
33	34	165	220.511
34	35	170	232.007
35	36	175	242.125
36	37	180	245.897
37	38	185	252.535
38	39	190	259.574
39	40	195	270.006
40	41	200	279.534
41	42	205	286.405
42	43	210	290.075
43	44	215	302.657
44	45	220	310.166
45	46	225	320.439
46	47	230	329.442
47	48	235	330.492
48	49	240	339.257
49	50	245	346.602
50	51	250	354.965
51	52	255	362.682
52	53	260	372.776
53	54	265	374.664
54	55	270	390.422
55	56	275	401.108
56	57	280	405.259
57	58	285	411.772
58	59	290	413.47
59	60	295	416.286
60	61	300	417.83
61	62	305	415.891
62	63	310	416.526
63	64	315	415.578
64	65	320	431.357
65	66	325	420.234
66	67	330	407.825
67	68	335	422.151
68	69	340	430.638
69	70	345	435.991
70	71	350	439.436
71	72	355	440.179
72	73	360	457.705
73	74	365	466.06
74	75	370	467.644
75	76	375	462.916
76	77	380	467.996
77	78	385	464.952
78	79	390	473.285
79	80	395	466.732
80	81	400	469.125
81	82	405	468.522
82	83	410	475.869
83	84	415	475.65
84	85	420	473.239
85	86	425	473.415
86	87	430	473.636
87	88	435	468.682
88	89	440	468.981
89	90	445	467.809
90	91	450	468.595
