# Supplementary material for: Systematic In Vivo Characterization of Fluorescent Protein Maturation in Budding Yeast
Source: ACS Synth Biol. 2022 Feb 18;11(3):1129–41. doi: 10.1021/acssynbio.1c00387 (PMC8938947; doi:10.1021/acssynbio.1c00387)
Supplement: Supplementary file 2 — sb1c00387_si_002.zip [file sb1c00387_si_002.zip › Supplementary Data/mT2/mT2_mean.xlsx]

## Sheet: Sheet1
	TimeID	Time	CFP_total
0	1	0	10.2779
1	2	5	9.53291
2	3	10	9.54105
3	4	15	9.78439
4	5	20	10.134
5	6	25	10.9541
6	7	30	12.0935
7	8	35	13.7462
8	9	40	15.8343
9	10	45	18.5737
10	11	50	21.9545
11	12	55	25.8242
12	13	60	30.4067
13	14	65	35.3439
14	15	70	40.7402
15	16	75	46.502
16	17	80	52.8005
17	18	85	59.414
18	19	90	66.69
19	20	95	73.7436
20	21	100	81.2007
21	22	105	88.5915
22	23	110	96.4736
23	24	115	104.539
24	25	120	112.949
25	26	125	120.944
26	27	130	129.191
27	28	135	137.585
28	29	140	145.851
29	30	145	154.347
30	31	150	163.168
31	32	155	171.709
32	33	160	180.285
33	34	165	188.269
34	35	170	196.465
35	36	175	204.467
36	37	180	211.704
37	38	185	218.845
38	39	190	225.987
39	40	195	233.132
40	41	200	240.84
41	42	205	247.982
42	43	210	255.713
43	44	215	262.879
44	45	220	270.026
45	46	225	277.829
46	47	230	284.577
47	48	235	291.882
48	49	240	300.081
49	50	245	305.107
50	51	250	312.713
51	52	255	317.967
52	53	260	324.036
53	54	265	328.156
54	55	270	332.433
55	56	275	336.906
56	57	280	341.082
57	58	285	345.886
58	59	290	350.739
59	60	295	353.365
60	61	300	357.867
61	62	305	361.184
62	63	310	363.504
63	64	315	365.464
64	65	320	368.361
65	66	325	368.759
66	67	330	370.692
67	68	335	373.133
68	69	340	374.755
69	70	345	377.529
70	71	350	380.767
71	72	355	385.053
72	73	360	389.006
73	74	365	393.61
74	75	370	395.188
75	76	375	398.257
76	77	380	399.739
77	78	385	402.274
78	79	390	402.822
79	80	395	401.34
80	81	400	403.802
81	82	405	402.42
82	83	410	403.712
83	84	415	403.465
84	85	420	402.183
85	86	425	404.709
86	87	430	404.257
87	88	435	402.853
88	89	440	403.43
89	90	445	404.675
90	91	450	403.997
