# Supplementary material for: Systematic In Vivo Characterization of Fluorescent Protein Maturation in Budding Yeast
Source: ACS Synth Biol. 2022 Feb 18;11(3):1129–41. doi: 10.1021/acssynbio.1c00387 (PMC8938947; doi:10.1021/acssynbio.1c00387)
Supplement: Supplementary file 2 — sb1c00387_si_002.zip [file sb1c00387_si_002.zip › Supplementary Data/mTFP/GDcovLL.csv]

5.682141470989945237e-02	-3.976377808747610931e-02	-2.318482299593783123e-03
-3.976377808747610931e-02	1.012120375559075885e-01	5.415574047801407359e-02
-2.318482299593783123e-03	5.415574047801407359e-02	6.360993289609190304e-02
