# Supplementary material for: Systematic In Vivo Characterization of Fluorescent Protein Maturation in Budding Yeast
Source: ACS Synth Biol. 2022 Feb 18;11(3):1129–41. doi: 10.1021/acssynbio.1c00387 (PMC8938947; doi:10.1021/acssynbio.1c00387)
Supplement: Supplementary file 2 — sb1c00387_si_002.zip [file sb1c00387_si_002.zip › Supplementary Data/mTFP/mTFP1_25.xlsx]

## Sheet: Sheet1
	TimeID	Time	GFP_total
0	1	0	11.7362
1	2	5	10.0561
2	3	10	9.1582
3	4	15	8.99182
4	5	20	8.79755
5	6	25	9.05901
6	7	30	9.54857
7	8	35	10.6675
8	9	40	12.4966
9	10	45	14.7843
10	11	50	18.0792
11	12	55	22.4093
12	13	60	27.9327
13	14	65	35.004
14	15	70	42.1545
15	16	75	51.7339
16	17	80	61.3608
17	18	85	72.393
18	19	90	81.1161
19	20	95	92.7332
20	21	100	103.358
21	22	105	115.681
22	23	110	127.729
23	24	115	141.677
24	25	120	156.927
25	26	125	170.302
26	27	130	186.612
27	28	135	201.302
28	29	140	217.606
29	30	145	236.304
30	31	150	250.541
31	32	155	266.937
32	33	160	288.76
33	34	165	303.711
34	35	170	320.347
35	36	175	327.964
36	37	180	339.764
37	38	185	353.668
38	39	190	370.088
39	40	195	385.309
40	41	200	398.772
41	42	205	408.541
42	43	210	423.545
43	44	215	432.824
44	45	220	452.039
45	46	225	461.609
46	47	230	464.999
47	48	235	481.958
48	49	240	487.386
49	50	245	507.314
50	51	250	514.106
51	52	255	536.252
52	53	260	557.081
53	54	265	580.45
54	55	270	601.856
55	56	275	616.569
56	57	280	622.921
57	58	285	635.819
58	59	290	654.44
59	60	295	646.734
60	61	300	660.297
61	62	305	684.536
62	63	310	694.127
63	64	315	696.039
64	65	320	710.745
65	66	325	706.046
66	67	330	710.728
67	68	335	732.82
68	69	340	718.962
69	70	345	730.545
70	71	350	739.11
71	72	355	748.294
72	73	360	777.976
73	74	365	790.648
74	75	370	806.569
75	76	375	820.304
76	77	380	825.573
77	78	385	809.051
78	79	390	812.151
79	80	395	801.438
80	81	400	809.086
81	82	405	805.395
82	83	410	828.639
83	84	415	830.407
84	85	420	828.561
85	86	425	851.693
86	87	430	856.811
87	88	435	851.61
88	89	440	851.903
89	90	445	845.881
90	91	450	881.882
91	92	455	876.192
92	93	460	884.446
93	94	465	864.329
94	95	470	909.122
95	96	475	920.22
96	97	480	897.953
97	98	485	915.798
98	99	490	928.061
99	100	495	943.196
