# Supplementary material for: Systematic In Vivo Characterization of Fluorescent Protein Maturation in Budding Yeast
Source: ACS Synth Biol. 2022 Feb 18;11(3):1129–41. doi: 10.1021/acssynbio.1c00387 (PMC8938947; doi:10.1021/acssynbio.1c00387)
Supplement: Supplementary file 2 — sb1c00387_si_002.zip [file sb1c00387_si_002.zip › Supplementary Data/mTFP/mTFP1_75.xlsx]

## Sheet: Sheet1
	TimeID	Time	GFP_total
0	1	0	15.2261
1	2	5	12.6377
2	3	10	11.5125
3	4	15	10.9771
4	5	20	10.8502
5	6	25	10.8912
6	7	30	11.9214
7	8	35	13.6966
8	9	40	15.9385
9	10	45	19.6492
10	11	50	24.1859
11	12	55	29.9373
12	13	60	37.8063
13	14	65	47.5474
14	15	70	57.8254
15	16	75	70.0704
16	17	80	82.5351
17	18	85	96.412
18	19	90	110.581
19	20	95	129.071
20	21	100	140.05
21	22	105	153.185
22	23	110	174.775
23	24	115	191.381
24	25	120	212.777
25	26	125	239.975
26	27	130	255.988
27	28	135	277.284
28	29	140	296.156
29	30	145	310.998
30	31	150	327.835
31	32	155	352.89
32	33	160	378.814
33	34	165	409.42
34	35	170	438.41
35	36	175	453.339
36	37	180	472.609
37	38	185	484.143
38	39	190	492.853
39	40	195	515.507
40	41	200	530.124
41	42	205	524.354
42	43	210	571.752
43	44	215	585.026
44	45	220	607.975
45	46	225	609.747
46	47	230	624.854
47	48	235	637.441
48	49	240	657.498
49	50	245	671.936
50	51	250	694.734
51	52	255	709.311
52	53	260	731.022
53	54	265	736.161
54	55	270	748.458
55	56	275	749.538
56	57	280	759.271
57	58	285	776.62
58	59	290	774.142
59	60	295	790.111
60	61	300	813.31
61	62	305	857.829
62	63	310	864.165
63	64	315	879.066
64	65	320	894.928
65	66	325	925.052
66	67	330	936.82
67	68	335	967.353
68	69	340	1001.41
69	70	345	1022.08
70	71	350	1050.33
71	72	355	1034.28
72	73	360	1049.96
73	74	365	1055.97
74	75	370	1054.67
75	76	375	1056.55
76	77	380	1041.49
77	78	385	1068.35
78	79	390	1093.34
79	80	395	1072.25
80	81	400	1088.94
81	82	405	1114.66
82	83	410	1136.51
83	84	415	1159.02
84	85	420	1178.59
85	86	425	1187.6
86	87	430	1209.93
87	88	435	1210.97
88	89	440	1222.81
89	90	445	1218.7
90	91	450	1235.76
91	92	455	1258.64
92	93	460	1273.63
93	94	465	1341.92
94	95	470	1332.71
95	96	475	1322.48
96	97	480	1346.63
97	98	485	1353.86
98	99	490	1350.82
99	100	495	1350.82
