# Supplementary material for: Systematic In Vivo Characterization of Fluorescent Protein Maturation in Budding Yeast
Source: ACS Synth Biol. 2022 Feb 18;11(3):1129–41. doi: 10.1021/acssynbio.1c00387 (PMC8938947; doi:10.1021/acssynbio.1c00387)
Supplement: Supplementary file 2 — sb1c00387_si_002.zip [file sb1c00387_si_002.zip › Supplementary Data/mTFP/mTFP1_mean.xlsx]

## Sheet: Sheet1
	TimeID	Time	GFP_total
0	1	0	13.5591
1	2	5	11.2831
2	3	10	10.4814
3	4	15	10.0553
4	5	20	9.93323
5	6	25	10.1794
6	7	30	10.9556
7	8	35	12.2241
8	9	40	14.3579
9	10	45	17.4535
10	11	50	21.5509
11	12	55	26.9188
12	13	60	33.7986
13	14	65	41.5836
14	15	70	50.7394
15	16	75	61.147
16	17	80	72.4086
17	18	85	84.5191
18	19	90	97.2885
19	20	95	111.456
20	21	100	124.874
21	22	105	140.337
22	23	110	155.731
23	24	115	171.211
24	25	120	187.673
25	26	125	204.214
26	27	130	220.406
27	28	135	239.202
28	29	140	258.165
29	30	145	277.572
30	31	150	294.326
31	32	155	313.264
32	33	160	332.352
33	34	165	352.009
34	35	170	370.98
35	36	175	387.508
36	37	180	404.166
37	38	185	420.415
38	39	190	435.3
39	40	195	452.899
40	41	200	465.617
41	42	205	478.128
42	43	210	492.902
43	44	215	508.006
44	45	220	524.607
45	46	225	535.49
46	47	230	552.511
47	48	235	567.914
48	49	240	586.886
49	50	245	603.153
50	51	250	620.268
51	52	255	635.541
52	53	260	652.351
53	54	265	671.322
54	55	270	686.163
55	56	275	696.312
56	57	280	711.857
57	58	285	730.606
58	59	290	740.037
59	60	295	750.745
60	61	300	766.423
61	62	305	788.894
62	63	310	799.112
63	64	315	807.368
64	65	320	820.545
65	66	325	831.763
66	67	330	840.635
67	68	335	856.279
68	69	340	871.457
69	70	345	884.584
70	71	350	893.118
71	72	355	898.995
72	73	360	914.982
73	74	365	927.948
74	75	370	936.187
75	76	375	945.573
76	77	380	949.431
77	78	385	946.911
78	79	390	959.582
79	80	395	964.512
80	81	400	972.136
81	82	405	985.185
82	83	410	1006.03
83	84	415	1011.27
84	85	420	1027.21
85	86	425	1054.88
86	87	430	1065.57
87	88	435	1071.56
88	89	440	1082.37
89	90	445	1086.51
90	91	450	1095.58
91	92	455	1105.27
92	93	460	1118.22
93	94	465	1131.55
94	95	470	1142.8
95	96	475	1148.13
96	97	480	1164.99
97	98	485	1174
98	99	490	1178.74
99	100	495	1185.45
