# Supplementary material for: Systematic In Vivo Characterization of Fluorescent Protein Maturation in Budding Yeast
Source: ACS Synth Biol. 2022 Feb 18;11(3):1129–41. doi: 10.1021/acssynbio.1c00387 (PMC8938947; doi:10.1021/acssynbio.1c00387)
Supplement: Supplementary file 2 — sb1c00387_si_002.zip [file sb1c00387_si_002.zip › Supplementary Data/mVenus/GDcovLL.csv]

2.608441639624285366e-02	-1.402426902555091622e-02	1.149841243805914057e-02
-1.402426902555091622e-02	1.037083099651857077e-01	1.717734925711513622e-02
1.149841243805914057e-02	1.717734925711513622e-02	4.337705736555902414e-02
