# Supplementary material for: Systematic In Vivo Characterization of Fluorescent Protein Maturation in Budding Yeast
Source: ACS Synth Biol. 2022 Feb 18;11(3):1129–41. doi: 10.1021/acssynbio.1c00387 (PMC8938947; doi:10.1021/acssynbio.1c00387)
Supplement: Supplementary file 2 — sb1c00387_si_002.zip [file sb1c00387_si_002.zip › Supplementary Data/mVenus/mVenus_25.xlsx]

## Sheet: Sheet1
	TimeID	Time	YFP_total
0	1	0	3.23149
1	2	5	3.18756
2	3	10	3.60974
3	4	15	5.37783
4	5	20	8.93253
5	6	25	13.879
6	7	30	21.2409
7	8	35	31.6039
8	9	40	41.9215
9	10	45	55.3685
10	11	50	68.4528
11	12	55	83.4547
12	13	60	101.523
13	14	65	117.98
14	15	70	134.672
15	16	75	152.4
16	17	80	175.018
17	18	85	192.666
18	19	90	209.25
19	20	95	225.914
20	21	100	246.975
21	22	105	261.004
22	23	110	272.035
23	24	115	291.784
24	25	120	307.918
25	26	125	319.56
26	27	130	335.53
27	28	135	352.358
28	29	140	366.954
29	30	145	379.283
30	31	150	396.322
31	32	155	408.728
32	33	160	418.914
33	34	165	422.376
34	35	170	434.611
35	36	175	447.681
36	37	180	456.021
37	38	185	464.533
38	39	190	482.628
39	40	195	496.215
40	41	200	505.416
41	42	205	521.954
42	43	210	526.106
43	44	215	527.771
44	45	220	538.224
45	46	225	545.181
46	47	230	540.848
47	48	235	541.275
48	49	240	551.773
49	50	245	550.1
50	51	250	560.945
51	52	255	561.808
52	53	260	557.65
53	54	265	574.561
54	55	270	576.64
55	56	275	588.21
56	57	280	607.063
57	58	285	600.042
58	59	290	607.441
59	60	295	610.722
60	61	300	625.141
61	62	305	612.609
62	63	310	614.341
63	64	315	610.796
64	65	320	617.598
65	66	325	605.637
66	67	330	606.557
67	68	335	611.028
68	69	340	623.003
69	70	345	625.463
70	71	350	633.145
71	72	355	638.385
72	73	360	635.644
73	74	365	623.26
74	75	370	630.243
75	76	375	630.748
76	77	380	633.056
77	78	385	630.798
78	79	390	635.332
79	80	395	641.876
80	81	400	638.486
81	82	405	660.203
82	83	410	642.988
83	84	415	653.251
84	85	420	646.524
85	86	425	642.375
86	87	430	641.501
87	88	435	649.619
88	89	440	641.383
