# Supplementary material for: Systematic In Vivo Characterization of Fluorescent Protein Maturation in Budding Yeast
Source: ACS Synth Biol. 2022 Feb 18;11(3):1129–41. doi: 10.1021/acssynbio.1c00387 (PMC8938947; doi:10.1021/acssynbio.1c00387)
Supplement: Supplementary file 2 — sb1c00387_si_002.zip [file sb1c00387_si_002.zip › Supplementary Data/mVenus/mVenus_75.xlsx]

## Sheet: Sheet1
	TimeID	Time	YFP_total
0	1	0	5.21722
1	2	5	5.11607
2	3	10	5.76434
3	4	15	7.82138
4	5	20	12.4452
5	6	25	20.4746
6	7	30	30.0507
7	8	35	44.1204
8	9	40	60.5584
9	10	45	79.408
10	11	50	98.4302
11	12	55	120.132
12	13	60	141.151
13	14	65	165.564
14	15	70	189.266
15	16	75	212.588
16	17	80	234.154
17	18	85	251.685
18	19	90	265.666
19	20	95	289.935
20	21	100	305.756
21	22	105	337.082
22	23	110	367.031
23	24	115	385.896
24	25	120	406.816
25	26	125	425.743
26	27	130	443.572
27	28	135	458.753
28	29	140	483.976
29	30	145	500.959
30	31	150	515.98
31	32	155	521.471
32	33	160	535.138
33	34	165	546.134
34	35	170	563.284
35	36	175	586.073
36	37	180	607.663
37	38	185	640.792
38	39	190	648.453
39	40	195	665.091
40	41	200	668.484
41	42	205	691.571
42	43	210	703.049
43	44	215	703.246
44	45	220	709.153
45	46	225	715.817
46	47	230	728.077
47	48	235	760.257
48	49	240	769.556
49	50	245	771.481
50	51	250	776.232
51	52	255	785.565
52	53	260	789.121
53	54	265	810.991
54	55	270	815.265
55	56	275	811.69
56	57	280	801.307
57	58	285	798.588
58	59	290	802.295
59	60	295	797.717
60	61	300	810.291
61	62	305	828.359
62	63	310	839.41
63	64	315	860.846
64	65	320	861.985
65	66	325	860.093
66	67	330	883.459
67	68	335	867.301
68	69	340	862.373
69	70	345	863.6
70	71	350	857.819
71	72	355	879.906
72	73	360	867.814
73	74	365	878.096
74	75	370	888.248
75	76	375	881.859
76	77	380	866.403
77	78	385	856.555
78	79	390	868.107
79	80	395	850.617
80	81	400	853.884
81	82	405	858.475
82	83	410	848.469
83	84	415	838.784
84	85	420	828.858
85	86	425	829.969
86	87	430	826.985
87	88	435	833.295
88	89	440	828.458
