# Supplementary material for: Systematic In Vivo Characterization of Fluorescent Protein Maturation in Budding Yeast
Source: ACS Synth Biol. 2022 Feb 18;11(3):1129–41. doi: 10.1021/acssynbio.1c00387 (PMC8938947; doi:10.1021/acssynbio.1c00387)
Supplement: Supplementary file 2 — sb1c00387_si_002.zip [file sb1c00387_si_002.zip › Supplementary Data/mVenus/mVenus_mean.xlsx]

## Sheet: Sheet1
	TimeID	Time	YFP_total
0	1	0	4.5961
1	2	5	4.50375
2	3	10	4.94685
3	4	15	6.79679
4	5	20	10.8719
5	6	25	17.4271
6	7	30	26.5239
7	8	35	38.3068
8	9	40	52.2307
9	10	45	68.041
10	11	50	85.2397
11	12	55	103.59
12	13	60	122.472
13	14	65	142.513
14	15	70	162.613
15	16	75	182.716
16	17	80	202.9
17	18	85	222.932
18	19	90	241.919
19	20	95	260.112
20	21	100	281.414
21	22	105	301.866
22	23	110	320.368
23	24	115	339.497
24	25	120	357.59
25	26	125	375.571
26	27	130	392.766
27	28	135	410.127
28	29	140	425.588
29	30	145	441.184
30	31	150	456.76
31	32	155	471.37
32	33	160	484.734
33	34	165	498.224
34	35	170	510.566
35	36	175	525.378
36	37	180	539.259
37	38	185	554.278
38	39	190	568.106
39	40	195	580.261
40	41	200	593.251
41	42	205	606.188
42	43	210	618.103
43	44	215	624.524
44	45	220	633.208
45	46	225	640.049
46	47	230	647.158
47	48	235	654.45
48	49	240	661.603
49	50	245	667.581
50	51	250	674.844
51	52	255	679.419
52	53	260	680.925
53	54	265	688.347
54	55	270	695.068
55	56	275	702.596
56	57	280	706.436
57	58	285	708.336
58	59	290	709.966
59	60	295	718.453
60	61	300	722.35
61	62	305	726.431
62	63	310	727.189
63	64	315	729.794
64	65	320	734.374
65	66	325	733.015
66	67	330	734.412
67	68	335	734.563
68	69	340	738.231
69	70	345	737.298
70	71	350	738.203
71	72	355	738.758
72	73	360	736.768
73	74	365	740.255
74	75	370	741.989
75	76	375	744.167
76	77	380	745.497
77	78	385	743.944
78	79	390	742.338
79	80	395	742.793
80	81	400	745.856
81	82	405	749.297
82	83	410	745.421
83	84	415	747.934
84	85	420	748.765
85	86	425	742.461
86	87	430	739.999
87	88	435	740.12
88	89	440	731.035
