# Supplementary material for: Systematic In Vivo Characterization of Fluorescent Protein Maturation in Budding Yeast
Source: ACS Synth Biol. 2022 Feb 18;11(3):1129–41. doi: 10.1021/acssynbio.1c00387 (PMC8938947; doi:10.1021/acssynbio.1c00387)
Supplement: Supplementary file 2 — sb1c00387_si_002.zip [file sb1c00387_si_002.zip › Supplementary Data/pHtdGFP/GDcovLL.csv]

6.020667549201787205e-02	-2.633007932466470760e-02	2.967449424039243777e-02
-2.633007932466470760e-02	1.256966960718323423e-01	3.498266075690627253e-02
2.967449424039243777e-02	3.498266075690627253e-02	7.843726701328847251e-02
