# Supplementary material for: Systematic In Vivo Characterization of Fluorescent Protein Maturation in Budding Yeast
Source: ACS Synth Biol. 2022 Feb 18;11(3):1129–41. doi: 10.1021/acssynbio.1c00387 (PMC8938947; doi:10.1021/acssynbio.1c00387)
Supplement: Supplementary file 2 — sb1c00387_si_002.zip [file sb1c00387_si_002.zip › Supplementary Data/pHtdGFP/pHtdGFP_25.xlsx]

## Sheet: Sheet1
	TimeID	Time	GFP_total
0	1	0	55.893
1	2	5	53.4003
2	3	10	64.9463
3	4	15	97.7223
4	5	20	147.571
5	6	25	225.011
6	7	30	329.841
7	8	35	458.234
8	9	40	597.665
9	10	45	770.148
10	11	50	958.718
11	12	55	1143.32
12	13	60	1366.01
13	14	65	1576.46
14	15	70	1845.79
15	16	75	2069.44
16	17	80	2325.3
17	18	85	2607.33
18	19	90	2896.45
19	20	95	3159.28
20	21	100	3422.41
21	22	105	3689
22	23	110	3960
23	24	115	4264.07
24	25	120	4463.02
25	26	125	4626.03
26	27	130	4942.41
27	28	135	5109.4
28	29	140	5347.68
29	30	145	5484.68
30	31	150	5658.16
31	32	155	5775.93
32	33	160	5962.25
33	34	165	6134.57
34	35	170	6137.82
35	36	175	6250.39
36	37	180	6363.87
37	38	185	6569.04
38	39	190	6598.88
39	40	195	6638.35
40	41	200	6823.83
41	42	205	6857.07
42	43	210	6915.92
43	44	215	7091.77
44	45	220	7288.71
45	46	225	7271.39
46	47	230	7505.06
47	48	235	7537.19
48	49	240	7598.46
49	50	245	7760.49
50	51	250	7771.96
51	52	255	7711.5
52	53	260	7873.46
53	54	265	7997.49
54	55	270	8069.33
55	56	275	8018.92
56	57	280	8057.59
57	58	285	8066.75
58	59	290	7999.59
59	60	295	8068.63
60	61	300	8050.56
61	62	305	8033.62
62	63	310	8014.11
63	64	315	7945.15
64	65	320	7926.51
65	66	325	7908.74
66	67	330	7833.74
67	68	335	7870.57
68	69	340	7982.41
69	70	345	7698.04
70	71	350	7749.82
71	72	355	7629.95
72	73	360	7481.44
73	74	365	7449.15
74	75	370	7558.88
75	76	375	7520.71
76	77	380	7400.13
77	78	385	7328.4
78	79	390	7271.11
79	80	395	7065.92
80	81	400	7055.14
81	82	405	6861.11
82	83	410	6802.33
83	84	415	6766.98
84	85	420	6758.93
85	86	425	6698.74
86	87	430	6589.4
87	88	435	6443.01
88	89	440	6298.38
89	90	445	6113.13
