# Supplementary material for: Systematic In Vivo Characterization of Fluorescent Protein Maturation in Budding Yeast
Source: ACS Synth Biol. 2022 Feb 18;11(3):1129–41. doi: 10.1021/acssynbio.1c00387 (PMC8938947; doi:10.1021/acssynbio.1c00387)
Supplement: Supplementary file 2 — sb1c00387_si_002.zip [file sb1c00387_si_002.zip › Supplementary Data/pHtdGFP/pHtdGFP_75.xlsx]

## Sheet: Sheet1
	TimeID	Time	GFP_total
0	1	0	100.565
1	2	5	101.093
2	3	10	117.758
3	4	15	148.369
4	5	20	218.414
5	6	25	318.364
6	7	30	443.34
7	8	35	612.125
8	9	40	812.151
9	10	45	1049.76
10	11	50	1313.67
11	12	55	1603.15
12	13	60	1872.59
13	14	65	2162.35
14	15	70	2452.72
15	16	75	2685.86
16	17	80	3026.11
17	18	85	3368.5
18	19	90	3674.9
19	20	95	3961.87
20	21	100	4310.74
21	22	105	4591.12
22	23	110	4802.09
23	24	115	5056.5
24	25	120	5368.39
25	26	125	5566.57
26	27	130	5845.79
27	28	135	6153.11
28	29	140	6383.39
29	30	145	6690.19
30	31	150	6841.48
31	32	155	7037.53
32	33	160	7209.48
33	34	165	7572.42
34	35	170	7796.9
35	36	175	7962.25
36	37	180	8234.42
37	38	185	8345.64
38	39	190	8586.39
39	40	195	8533.76
40	41	200	8926.01
41	42	205	8895.96
42	43	210	9197.4
43	44	215	9295.74
44	45	220	9174.46
45	46	225	9307.07
46	47	230	9315.42
47	48	235	9359.37
48	49	240	9565.93
49	50	245	9838.19
50	51	250	9943.65
51	52	255	10084
52	53	260	10257.7
53	54	265	10299.2
54	55	270	10316.4
55	56	275	10308.4
56	57	280	10356.6
57	58	285	10279.3
58	59	290	10193.1
59	60	295	10018.2
60	61	300	10031.8
61	62	305	9998.33
62	63	310	9922.17
63	64	315	9769.53
64	65	320	9821.32
65	66	325	9732.1
66	67	330	9948.84
67	68	335	10065.5
68	69	340	10086.7
69	70	345	10349.5
70	71	350	10788.3
71	72	355	10633.6
72	73	360	10730.5
73	74	365	10804.2
74	75	370	10622.9
75	76	375	10543.8
76	77	380	10268.8
77	78	385	10116.4
78	79	390	10015.2
79	80	395	9874.86
80	81	400	9830.1
81	82	405	9673.81
82	83	410	9821.02
83	84	415	9788.22
84	85	420	9645.5
85	86	425	9739.51
86	87	430	9694.29
87	88	435	9658.13
88	89	440	9402.86
89	90	445	9396.11
