# Supplementary material for: Systematic In Vivo Characterization of Fluorescent Protein Maturation in Budding Yeast
Source: ACS Synth Biol. 2022 Feb 18;11(3):1129–41. doi: 10.1021/acssynbio.1c00387 (PMC8938947; doi:10.1021/acssynbio.1c00387)
Supplement: Supplementary file 2 — sb1c00387_si_002.zip [file sb1c00387_si_002.zip › Supplementary Data/pHtdGFP/pHtdGFP_mean.xlsx]

## Sheet: Sheet1
	TimeID	Time	GFP_total
0	1	0	86.5053
1	2	5	83.7691
2	3	10	96.1588
3	4	15	129.267
4	5	20	188.913
5	6	25	275.818
6	7	30	392.529
7	8	35	542.91
8	9	40	715.005
9	10	45	909.395
10	11	50	1132.29
11	12	55	1365.97
12	13	60	1620.08
13	14	65	1885.89
14	15	70	2161.83
15	16	75	2437.34
16	17	80	2731.42
17	18	85	3033.32
18	19	90	3315.76
19	20	95	3606.31
20	21	100	3880.32
21	22	105	4166.52
22	23	110	4445.48
23	24	115	4704.55
24	25	120	4953.93
25	26	125	5201.83
26	27	130	5455.18
27	28	135	5662.01
28	29	140	5904.1
29	30	145	6104.3
30	31	150	6300.19
31	32	155	6489.17
32	33	160	6634.88
33	34	165	6800.65
34	35	170	6984.52
35	36	175	7152.21
36	37	180	7279.88
37	38	185	7436.6
38	39	190	7546.29
39	40	195	7680.77
40	41	200	7781.7
41	42	205	7881.67
42	43	210	8020.44
43	44	215	8166.14
44	45	220	8260.17
45	46	225	8386.37
46	47	230	8468.67
47	48	235	8549.78
48	49	240	8637.74
49	50	245	8748.2
50	51	250	8852.22
51	52	255	8946.95
52	53	260	9002.34
53	54	265	9015.54
54	55	270	9033.07
55	56	275	9040.14
56	57	280	9061.93
57	58	285	9058.6
58	59	290	9042.01
59	60	295	9044.33
60	61	300	9012.02
61	62	305	9018.14
62	63	310	8973.62
63	64	315	8951.75
64	65	320	8902.67
65	66	325	8860.4
66	67	330	8839.92
67	68	335	8878.4
68	69	340	8904.71
69	70	345	8829.19
70	71	350	8915.38
71	72	355	8897.07
72	73	360	8861.15
73	74	365	8829.87
74	75	370	8805.98
75	76	375	8751.21
76	77	380	8692.06
77	78	385	8621.1
78	79	390	8583.14
79	80	395	8526.82
80	81	400	8465.78
81	82	405	8385.1
82	83	410	8346.17
83	84	415	8286.34
84	85	420	8272.4
85	86	425	8220.59
86	87	430	8167.06
87	88	435	8119.52
88	89	440	8050.22
89	90	445	7982.3
