# Supplementary material for: Systematic In Vivo Characterization of Fluorescent Protein Maturation in Budding Yeast
Source: ACS Synth Biol. 2022 Feb 18;11(3):1129–41. doi: 10.1021/acssynbio.1c00387 (PMC8938947; doi:10.1021/acssynbio.1c00387)
Supplement: Supplementary file 2 — sb1c00387_si_002.zip [file sb1c00387_si_002.zip › Supplementary Data/sfGFP/GDcovLL.csv]

4.779455712383296612e-02	-2.674657837841758895e-02	1.997996502661914670e-02
-2.674657837841758895e-02	7.835529214688639887e-02	3.244290587639980794e-02
1.997996502661914670e-02	3.244290587639980794e-02	5.820902820924563070e-02
