# Supplementary material for: Systematic In Vivo Characterization of Fluorescent Protein Maturation in Budding Yeast
Source: ACS Synth Biol. 2022 Feb 18;11(3):1129–41. doi: 10.1021/acssynbio.1c00387 (PMC8938947; doi:10.1021/acssynbio.1c00387)
Supplement: Supplementary file 2 — sb1c00387_si_002.zip [file sb1c00387_si_002.zip › Supplementary Data/sfGFP/sfGFP_25.xlsx]

## Sheet: Sheet1
	TimeID	Time	GFP_total
0	1	0	16.8673
1	2	5	15.225
2	3	10	20.7551
3	4	15	33.8868
4	5	20	56.5184
5	6	25	84.393
6	7	30	120.862
7	8	35	162.794
8	9	40	215.132
9	10	45	274.387
10	11	50	338.176
11	12	55	403.794
12	13	60	486.276
13	14	65	571.548
14	15	70	652.315
15	16	75	717.856
16	17	80	780.334
17	18	85	877.349
18	19	90	972.624
19	20	95	1039.22
20	21	100	1119.98
21	22	105	1185.64
22	23	110	1214.49
23	24	115	1247.28
24	25	120	1286.59
25	26	125	1349.21
26	27	130	1424.65
27	28	135	1458.49
28	29	140	1488.62
29	30	145	1535.17
30	31	150	1570.78
31	32	155	1612.54
32	33	160	1670.06
33	34	165	1688.48
34	35	170	1734.98
35	36	175	1779.06
36	37	180	1775.1
37	38	185	1799.52
38	39	190	1816.91
39	40	195	1842.69
40	41	200	1837.64
41	42	205	1872.03
42	43	210	1845.41
43	44	215	1885.95
44	45	220	1915.65
45	46	225	1934.73
46	47	230	1954.69
47	48	235	1961.68
48	49	240	1949.04
49	50	245	1920.69
50	51	250	1888.37
51	52	255	1938.7
52	53	260	1953.64
53	54	265	1948.93
54	55	270	1932.26
55	56	275	1935.56
56	57	280	1906.29
57	58	285	1935.86
58	59	290	1976.43
59	60	295	1964.98
60	61	300	1988.95
61	62	305	1983.58
62	63	310	1953.53
63	64	315	1952.25
64	65	320	1974.29
65	66	325	1975.52
66	67	330	1970.31
67	68	335	1897.84
68	69	340	1880.44
69	70	345	1866.27
70	71	350	1860.93
71	72	355	1847.2
72	73	360	1871.87
73	74	365	1837.61
74	75	370	1813.07
75	76	375	1802.93
76	77	380	1844.03
77	78	385	1834.18
78	79	390	1810.41
79	80	395	1819.14
80	81	400	1799.14
81	82	405	1797.86
82	83	410	1825.85
83	84	415	1835.06
84	85	420	1863.31
85	86	425	1819.91
86	87	430	1874.33
87	88	435	1817.86
88	89	440	1777.01
89	90	445	1762.93
90	91	450	1736.7
91	92	455	1675.46
92	93	460	1661.93
93	94	465	1613.85
94	95	470	1622.96
95	96	475	1633.89
96	97	480	1630.1
97	98	485	1663.06
98	99	490	1655.93
99	100	495	1666.27
100	101	500	1648.84
101	102	505	1663.23
102	103	510	1672.15
103	104	515	1677.84
104	105	520	1702.88
105	106	525	1660.87
106	107	530	1659.14
107	108	535	1665.5
108	109	540	1643.51
109	110	545	1591.57
110	111	550	1577.24
111	112	555	1576.62
112	113	560	1547.18
113	114	565	1581.38
114	115	570	1568.98
115	116	575	1582.48
116	117	580	1578.31
117	118	585	1543.09
118	119	590	1555.68
119	120	595	1550.7
