# Supplementary material for: Systematic In Vivo Characterization of Fluorescent Protein Maturation in Budding Yeast
Source: ACS Synth Biol. 2022 Feb 18;11(3):1129–41. doi: 10.1021/acssynbio.1c00387 (PMC8938947; doi:10.1021/acssynbio.1c00387)
Supplement: Supplementary file 2 — sb1c00387_si_002.zip [file sb1c00387_si_002.zip › Supplementary Data/sfGFP/sfGFP_75.xlsx]

## Sheet: Sheet1
	TimeID	Time	GFP_total
0	1	0	24.0811
1	2	5	23.3148
2	3	10	33.199
3	4	15	57.7658
4	5	20	87.367
5	6	25	128.736
6	7	30	179.139
7	8	35	243.546
8	9	40	311.707
9	10	45	399.33
10	11	50	502.865
11	12	55	614.903
12	13	60	738.485
13	14	65	862.492
14	15	70	970.15
15	16	75	1079.23
16	17	80	1155.76
17	18	85	1239.92
18	19	90	1357.7
19	20	95	1482.26
20	21	100	1566.61
21	22	105	1654.27
22	23	110	1721.73
23	24	115	1785.24
24	25	120	1808.68
25	26	125	1852
26	27	130	1890.49
27	28	135	1949.35
28	29	140	1985.9
29	30	145	2036.76
30	31	150	2083
31	32	155	2120.55
32	33	160	2142.75
33	34	165	2214.55
34	35	170	2271.52
35	36	175	2338.49
36	37	180	2359.41
37	38	185	2419.96
38	39	190	2438.79
39	40	195	2455.31
40	41	200	2498.57
41	42	205	2471.46
42	43	210	2480.65
43	44	215	2450.47
44	45	220	2459.76
45	46	225	2467.33
46	47	230	2468.78
47	48	235	2530.08
48	49	240	2548.61
49	50	245	2527.91
50	51	250	2489.9
51	52	255	2492.55
52	53	260	2482.46
53	54	265	2510.57
54	55	270	2507.29
55	56	275	2455.34
56	57	280	2473.59
57	58	285	2483.12
58	59	290	2526.29
59	60	295	2514.69
60	61	300	2495.84
61	62	305	2495.8
62	63	310	2500.99
63	64	315	2509.14
64	65	320	2495.18
65	66	325	2501.97
66	67	330	2521.11
67	68	335	2539.07
68	69	340	2536.56
69	70	345	2483.79
70	71	350	2543.93
71	72	355	2542.7
72	73	360	2523.62
73	74	365	2554.18
74	75	370	2516.42
75	76	375	2488.29
76	77	380	2477.32
77	78	385	2478.09
78	79	390	2483.89
79	80	395	2482.67
80	81	400	2481.12
81	82	405	2512.74
82	83	410	2467
83	84	415	2478.59
84	85	420	2402.93
85	86	425	2390.29
86	87	430	2390.19
87	88	435	2391.92
88	89	440	2420.8
89	90	445	2401.96
90	91	450	2336.62
91	92	455	2337.75
92	93	460	2322.68
93	94	465	2320.08
94	95	470	2292.84
95	96	475	2306.65
96	97	480	2290.08
97	98	485	2298.57
98	99	490	2366.31
99	100	495	2443.56
100	101	500	2437.02
101	102	505	2409.11
102	103	510	2419.16
103	104	515	2373.33
104	105	520	2381.41
105	106	525	2370.08
106	107	530	2395.1
107	108	535	2370.1
108	109	540	2387.16
109	110	545	2374.29
110	111	550	2333.5
111	112	555	2278.72
112	113	560	2237.68
113	114	565	2235.1
114	115	570	2216.89
115	116	575	2150.21
116	117	580	2123.17
117	118	585	2131.73
118	119	590	2171.17
119	120	595	2197.83
