# Supplementary material for: Systematic In Vivo Characterization of Fluorescent Protein Maturation in Budding Yeast
Source: ACS Synth Biol. 2022 Feb 18;11(3):1129–41. doi: 10.1021/acssynbio.1c00387 (PMC8938947; doi:10.1021/acssynbio.1c00387)
Supplement: Supplementary file 2 — sb1c00387_si_002.zip [file sb1c00387_si_002.zip › Supplementary Data/sfGFP/sfGFP_mean.xlsx]

## Sheet: Sheet1
	TimeID	Time	GFP_total
0	1	0	22.075
1	2	5	20.457
2	3	10	29.2895
3	4	15	49.2328
4	5	20	77.976
5	6	25	114.843
6	7	30	160.968
7	8	35	216.477
8	9	40	280.166
9	10	45	352.028
10	11	50	428.484
11	12	55	512.217
12	13	60	601.347
13	14	65	698.894
14	15	70	799.016
15	16	75	898.807
16	17	80	996.248
17	18	85	1088.29
18	19	90	1173.81
19	20	95	1258.36
20	21	100	1328.91
21	22	105	1397.84
22	23	110	1458.3
23	24	115	1515.65
24	25	120	1565.73
25	26	125	1609.41
26	27	130	1657.29
27	28	135	1702.57
28	29	140	1742.78
29	30	145	1791.35
30	31	150	1840.52
31	32	155	1873.28
32	33	160	1910.8
33	34	165	1958.85
34	35	170	2000.62
35	36	175	2041.35
36	37	180	2077.21
37	38	185	2106.14
38	39	190	2129.93
39	40	195	2153.51
40	41	200	2177.92
41	42	205	2192.64
42	43	210	2204.5
43	44	215	2218.66
44	45	220	2224.93
45	46	225	2226.22
46	47	230	2234.76
47	48	235	2244.2
48	49	240	2240.57
49	50	245	2238.92
50	51	250	2224.74
51	52	255	2229.78
52	53	260	2224.5
53	54	265	2224.36
54	55	270	2227.43
55	56	275	2218.21
56	57	280	2205.98
57	58	285	2220.78
58	59	290	2223.87
59	60	295	2228.66
60	61	300	2236.43
61	62	305	2217.57
62	63	310	2229.41
63	64	315	2243.67
64	65	320	2258.24
65	66	325	2240
66	67	330	2258.97
67	68	335	2256.3
68	69	340	2242.43
69	70	345	2229.68
70	71	350	2221.24
71	72	355	2206.6
72	73	360	2186.6
73	74	365	2168.7
74	75	370	2164.09
75	76	375	2162.83
76	77	380	2159.47
77	78	385	2157.43
78	79	390	2169.24
79	80	395	2168.65
80	81	400	2171.83
81	82	405	2176.62
82	83	410	2169.74
83	84	415	2169.26
84	85	420	2166.81
85	86	425	2146.62
86	87	430	2147.59
87	88	435	2144.43
88	89	440	2142.22
89	90	445	2135.98
90	91	450	2106.48
91	92	455	2082.59
92	93	460	2061.69
93	94	465	2036.76
94	95	470	2033.64
95	96	475	2025.29
96	97	480	2025.38
97	98	485	2021.05
98	99	490	2016.96
99	100	495	2029.39
100	101	500	2027.38
101	102	505	2028.93
102	103	510	2035.48
103	104	515	2030.14
104	105	520	2026.42
105	106	525	2012.07
106	107	530	2017.39
107	108	535	1998.24
108	109	540	1991.51
109	110	545	1959.29
110	111	550	1941.62
111	112	555	1930.59
112	113	560	1922.96
113	114	565	1916.86
114	115	570	1911.09
115	116	575	1904.9
116	117	580	1893.32
117	118	585	1877.17
118	119	590	1863.18
119	120	595	1849.68
