# Supplementary material for: Systematic In Vivo Characterization of Fluorescent Protein Maturation in Budding Yeast
Source: ACS Synth Biol. 2022 Feb 18;11(3):1129–41. doi: 10.1021/acssynbio.1c00387 (PMC8938947; doi:10.1021/acssynbio.1c00387)
Supplement: Supplementary file 2 — sb1c00387_si_002.zip [file sb1c00387_si_002.zip › Supplementary Data/tdTomato/GDcovLL.csv]

4.581610418370461041e-02	-2.132030454261329977e-02	1.122686498821611964e-02
-2.132030454261329977e-02	7.262669044789352157e-02	4.053905819537344940e-02
1.122686498821611964e-02	4.053905819537344940e-02	6.065236063900007052e-02
