# Supplementary material for: Systematic In Vivo Characterization of Fluorescent Protein Maturation in Budding Yeast
Source: ACS Synth Biol. 2022 Feb 18;11(3):1129–41. doi: 10.1021/acssynbio.1c00387 (PMC8938947; doi:10.1021/acssynbio.1c00387)
Supplement: Supplementary file 2 — sb1c00387_si_002.zip [file sb1c00387_si_002.zip › Supplementary Data/tdTomato/tdTomato_25.xlsx]

## Sheet: Sheet1
	TimeID	Time	RFP_total
0	1	0	2.20941
1	2	5	2.25584
2	3	10	2.27816
3	4	15	2.29156
4	5	20	2.30537
5	6	25	2.37757
6	7	30	2.38262
7	8	35	2.55984
8	9	40	2.68764
9	10	45	3.08924
10	11	50	3.53075
11	12	55	4.18266
12	13	60	5.14917
13	14	65	6.33318
14	15	70	7.65999
15	16	75	9.0881
16	17	80	10.6401
17	18	85	12.5816
18	19	90	14.9678
19	20	95	17.1181
20	21	100	19.9135
21	22	105	22.9444
22	23	110	25.2713
23	24	115	28.3627
24	25	120	30.7341
25	26	125	33.5255
26	27	130	35.9591
27	28	135	37.6061
28	29	140	41.6287
29	30	145	45.5643
30	31	150	48.9094
31	32	155	52.3916
32	33	160	56.5497
33	34	165	60.5358
34	35	170	64.9943
35	36	175	69.8715
36	37	180	74.0466
37	38	185	78.4113
38	39	190	81.1554
39	40	195	82.2829
40	41	200	83.6578
41	42	205	84.4456
42	43	210	86.6714
43	44	215	88.7012
44	45	220	92.4089
45	46	225	94.8751
46	47	230	97.2904
47	48	235	97.1915
48	49	240	100.162
49	50	245	103.673
50	51	250	104.153
51	52	255	108.306
52	53	260	112.498
53	54	265	113.17
54	55	270	114.893
55	56	275	115.487
56	57	280	115.277
57	58	285	116.177
58	59	290	116.935
59	60	295	118.214
60	61	300	117.942
61	62	305	121.026
62	63	310	123.058
63	64	315	123.169
64	65	320	123.093
65	66	325	127.808
66	67	330	127.446
67	68	335	128.476
68	69	340	126.536
69	70	345	126.849
70	71	350	126.693
71	72	355	125.364
72	73	360	128.708
73	74	365	128.27
74	75	370	128.78
75	76	375	129.858
76	77	380	132.8
77	78	385	133.224
78	79	390	131.164
79	80	395	127.907
80	81	400	131.514
