# Supplementary material for: Systematic In Vivo Characterization of Fluorescent Protein Maturation in Budding Yeast
Source: ACS Synth Biol. 2022 Feb 18;11(3):1129–41. doi: 10.1021/acssynbio.1c00387 (PMC8938947; doi:10.1021/acssynbio.1c00387)
Supplement: Supplementary file 2 — sb1c00387_si_002.zip [file sb1c00387_si_002.zip › Supplementary Data/tdTomato/tdTomato_75.xlsx]

## Sheet: Sheet1
	TimeID	Time	RFP_total
0	1	0	2.63477
1	2	5	2.7305
2	3	10	2.77605
3	4	15	2.79441
4	5	20	2.82591
5	6	25	2.87766
6	7	30	3.07156
7	8	35	3.19553
8	9	40	3.49256
9	10	45	3.83123
10	11	50	4.38725
11	12	55	5.4942
12	13	60	6.61801
13	14	65	8.24686
14	15	70	9.97318
15	16	75	12.2168
16	17	80	14.6979
17	18	85	17.0981
18	19	90	20.1077
19	20	95	23.0017
20	21	100	26.1808
21	22	105	28.8201
22	23	110	32.3906
23	24	115	37.0543
24	25	120	42.0965
25	26	125	45.5971
26	27	130	50.3974
27	28	135	55.6365
28	29	140	61.3268
29	30	145	65.259
30	31	150	69.7999
31	32	155	73.3142
32	33	160	77.9417
33	34	165	79.0645
34	35	170	84.0328
35	36	175	86.9549
36	37	180	91.9675
37	38	185	95.3634
38	39	190	97.7849
39	40	195	101.051
40	41	200	105.942
41	42	205	108.838
42	43	210	112.455
43	44	215	112.044
44	45	220	115.425
45	46	225	118.993
46	47	230	120.862
47	48	235	121.445
48	49	240	124.762
49	50	245	129.148
50	51	250	134.834
51	52	255	136.9
52	53	260	137.046
53	54	265	139.875
54	55	270	144.942
55	56	275	149.646
56	57	280	149.463
57	58	285	153.516
58	59	290	149.147
59	60	295	145.159
60	61	300	146.736
61	62	305	149.161
62	63	310	147.865
63	64	315	149.193
64	65	320	152.015
65	66	325	154.648
66	67	330	156.975
67	68	335	159.13
68	69	340	164.854
69	70	345	165.56
70	71	350	166.655
71	72	355	168.08
72	73	360	170.709
73	74	365	172.175
74	75	370	174.82
75	76	375	177.591
76	77	380	172.441
77	78	385	176.906
78	79	390	173.053
79	80	395	175.378
80	81	400	176.443
