# Supplementary material for: Systematic In Vivo Characterization of Fluorescent Protein Maturation in Budding Yeast
Source: ACS Synth Biol. 2022 Feb 18;11(3):1129–41. doi: 10.1021/acssynbio.1c00387 (PMC8938947; doi:10.1021/acssynbio.1c00387)
Supplement: Supplementary file 2 — sb1c00387_si_002.zip [file sb1c00387_si_002.zip › Supplementary Data/tdTomato/tdTomato_mean.xlsx]

## Sheet: Sheet1
	TimeID	Time	RFP_total
0	1	0	2.47451
1	2	5	2.57804
2	3	10	2.58566
3	4	15	2.64363
4	5	20	2.63911
5	6	25	2.73607
6	7	30	2.76909
7	8	35	2.9186
8	9	40	3.15843
9	10	45	3.55475
10	11	50	4.08002
11	12	55	4.87569
12	13	60	5.9389
13	14	65	7.31301
14	15	70	8.89249
15	16	75	10.5854
16	17	80	12.514
17	18	85	14.9513
18	19	90	17.6378
19	20	95	20.4351
20	21	100	23.4569
21	22	105	26.4863
22	23	110	29.9486
23	24	115	33.4646
24	25	120	37.2238
25	26	125	40.6646
26	27	130	44.6034
27	28	135	48.5845
28	29	140	52.4787
29	30	145	56.4265
30	31	150	60.5103
31	32	155	64.3491
32	33	160	68.1139
33	34	165	71.821
34	35	170	76.0917
35	36	175	80.3365
36	37	180	83.7759
37	38	185	87.2446
38	39	190	89.9983
39	40	195	93.611
40	41	200	97.2029
41	42	205	100.611
42	43	210	103.119
43	44	215	105.762
44	45	220	108.862
45	46	225	111.15
46	47	230	113.233
47	48	235	115.743
48	49	240	119.06
49	50	245	121.186
50	51	250	123.946
51	52	255	125.43
52	53	260	127.436
53	54	265	128.975
54	55	270	131.055
55	56	275	131.857
56	57	280	134.21
57	58	285	134.684
58	59	290	135.339
59	60	295	137.152
60	61	300	138.767
61	62	305	140.92
62	63	310	142.757
63	64	315	143.248
64	65	320	145.308
65	66	325	146.116
66	67	330	146.996
67	68	335	147.209
68	69	340	147.936
69	70	345	149.957
70	71	350	151.188
71	72	355	151.033
72	73	360	151.715
73	74	365	151.578
74	75	370	153.081
75	76	375	153.267
76	77	380	153.943
77	78	385	155.092
78	79	390	155.49
79	80	395	154.702
80	81	400	154.664
